# Supplementary material for: Bis(pyridinium) naphthalene-1,5-di­sulfonate dihydrate
Source: Acta Crystallogr Sect E Struct Rep Online. 2012 Apr 21;68(Pt 5):o1489. doi: 10.1107/S1600536812016960 (PMC3344599; doi:10.1107/S1600536812016960)
Supplement: Supplementary file 1 [file e-68-o1489-sup1.cif]

##############################################################################
#                                                                            #
# This CIF contains the data in a paper accepted for publication in          #
# Acta Crystallographica Section E. It conforms to the requirements of       #
# Notes for Authors for Acta Crystallographica Section E, and has been       #
# peer reviewed under the auspices of the IUCr Commission on Journals.       #
#                                                                            #
# Full details of the Crystallographic Information File format               #
# are given in the paper "The Crystallographic Information File (CIF):       #
# a New Standard Archive File for Crystallography" by S. R. Hall, F. H.      #
# Allen and I. D. Brown [Acta Cryst. (1991), A47, 655-685].                  #
#                                                                            #
# The current version of the core CIF dictionary is obtainable from          #
# ftp://ftp.iucr.org/pub/cif_core.dic.                                       #
#                                                                            #
# Software is freely available for graphical display of the structure(s)     #
# in this CIF. For information consult the CIF software page                 #
# http://www.iucr.org/resources/cif/software.                                #
#                                                                            #
# This file may be used for bona fide research purposes within the           #
# scientific community so long as proper attribution is given to the journal # 
# article from which it was obtained.                                        #
#                                                                            #
##############################################################################
data_I
_audit_creation_method     SHELXL-97
_chemical_name_systematic
;
Bis(pyridinium) naphthalene-1,5-disulfonate dihydrate
;
_chemical_name_common     ?
_chemical_formula_moiety     '2(C5 H6 N +), C10 H6 O6 S2 2-, 2(H2 O)'
_chemical_formula_sum     'C20 H22 N2 O8 S2'
_chemical_formula_iupac     '2C5 H6 N +, C10 H6 O6 S2 2-, 2H2 O'
_chemical_formula_weight     482.52
_chemical_melting_point     ?
_symmetry_cell_setting     monoclinic
_symmetry_space_group_name_H-M     'P 21/n'
_symmetry_space_group_name_Hall     '-P 2yn'
loop_
    _symmetry_equiv_pos_as_xyz
    'x, y, z'
    '-x+1/2, y+1/2, -z+1/2'
    '-x, -y, -z'
    'x-1/2, -y-1/2, z-1/2'
_cell_length_a     9.5876(19)
_cell_length_b     12.065(2)
_cell_length_c     9.843(2)
_cell_angle_alpha     90.00
_cell_angle_beta     103.51(3)
_cell_angle_gamma     90.00
_cell_volume     1107.0(4)
_cell_formula_units_Z     2
_cell_measurement_reflns_used     3638
_cell_measurement_theta_min     3.0
_cell_measurement_theta_max     27.5
_cell_measurement_temperature     293(2)
_exptl_crystal_description     'block'
_exptl_crystal_colour     'ColoUrless'
_exptl_crystal_size_max     0.5530
_exptl_crystal_size_mid     0.4350
_exptl_crystal_size_min     0.3560
_exptl_crystal_density_diffrn     1.448
_exptl_crystal_density_meas     ?
_exptl_crystal_density_method     'not measured'
_exptl_crystal_F_000     504
_exptl_absorpt_coefficient_mu     0.290
_exptl_absorpt_correction_type     multi-scan
_exptl_absorpt_process_details     '(CrystalClear; Rigaku, 2005)'
_exptl_absorpt_correction_T_min     0.860
_exptl_absorpt_correction_T_max     0.902
_exptl_special_details     ?
_diffrn_ambient_temperature     293(2)
_diffrn_radiation_type     MoK\a
_diffrn_radiation_wavelength     0.71073
_diffrn_radiation_source     'fine-focus sealed tube'
_diffrn_radiation_monochromator     graphite
_diffrn_measurement_device_type     'Rigaku SCXmini'
_diffrn_measurement_method     '\w scans'
_diffrn_detector_area_resol_mean     ?
_diffrn_reflns_number     11131
_diffrn_reflns_av_R_equivalents     0.0716
_diffrn_reflns_av_sigmaI/netI     0.0593
_diffrn_reflns_theta_min     3.16
_diffrn_reflns_theta_max     27.48
_diffrn_reflns_theta_full     27.48
_diffrn_measured_fraction_theta_max     0.998
_diffrn_measured_fraction_theta_full     0.998
_diffrn_reflns_limit_h_min     -12
_diffrn_reflns_limit_h_max     12
_diffrn_reflns_limit_k_min     -15
_diffrn_reflns_limit_k_max     15
_diffrn_reflns_limit_l_min     -12
_diffrn_reflns_limit_l_max     12
_diffrn_standards_number     2
_diffrn_standards_interval_count     150
_diffrn_standards_interval_time     0
_diffrn_standards_decay_%     ?
_refine_special_details
;
Refinement of <i>F</i>^2^ against ALL reflections. The weighted <i>R</i>-factor
<i>wR</i> and goodness of fit <i>S</i> are based on <i>F</i>^2^, conventional
<i>R</i>-factors <i>R</i> are based on <i>F</i>, with <i>F</i> set to zero for
negative <i>F</i>^2^. The threshold expression of <i>F</i>^2^ >
\s(<i>F</i>^2^) is used only for calculating <i>R</i>-factors(gt) <i>etc</i>.
and is not relevant to the choice of reflections for refinement.
<i>R</i>-factors based on <i>F</i>^2^ are statistically about twice as large
as those based on <i>F</i>, and <i>R</i>- factors based on ALL data will be
even larger.
;
_reflns_number_total     2533
_reflns_number_gt     2150
_reflns_threshold_expression     >2sigma(I)
_refine_ls_structure_factor_coef     Fsqd
_refine_ls_matrix_type     full
_refine_ls_R_factor_all     0.0653
_refine_ls_R_factor_gt     0.0562
_refine_ls_wR_factor_gt     0.1437
_refine_ls_wR_factor_ref     0.1503
_refine_ls_goodness_of_fit_ref     1.101
_refine_ls_restrained_S_all     1.101
_refine_ls_number_reflns     2533
_refine_ls_number_parameters     148
_refine_ls_number_restraints     2
_refine_ls_hydrogen_treatment     constr
_refine_ls_weighting_scheme     calc
_refine_ls_weighting_details
         'calc w=1/[\s^2^(Fo^2^)+(0.0555P)^2^+0.5924P] where P=(Fo^2^+2Fc^2^)/3'
_atom_sites_solution_hydrogens     geom
_atom_sites_solution_primary     direct
_atom_sites_solution_secondary     difmap
_refine_ls_shift/su_max     0.000
_refine_ls_shift/su_mean     0.000
_refine_diff_density_max     0.517
_refine_diff_density_min     -0.484
_refine_ls_extinction_method     none
_refine_ls_extinction_coef     ?
loop_
    _atom_type_symbol
    _atom_type_description
    _atom_type_scat_dispersion_real
    _atom_type_scat_dispersion_imag
    _atom_type_scat_source
    'C' 'C' 0.0033 0.0016
                         'International Tables Vol C Tables 4.2.6.8 and 6.1.1.4'
    'H' 'H' 0.0000 0.0000
                         'International Tables Vol C Tables 4.2.6.8 and 6.1.1.4'
    'N' 'N' 0.0061 0.0033
                         'International Tables Vol C Tables 4.2.6.8 and 6.1.1.4'
    'O' 'O' 0.0106 0.0060
                         'International Tables Vol C Tables 4.2.6.8 and 6.1.1.4'
    'S' 'S' 0.1246 0.1234
                         'International Tables Vol C Tables 4.2.6.8 and 6.1.1.4'
_computing_data_collection     'CrystalClear (Rigaku, 2005)'
_computing_cell_refinement     'CrystalClear (Rigaku, 2005)'
_computing_data_reduction     'CrystalClear (Rigaku, 2005)'
_computing_structure_solution     'SHELXTL (Sheldrick, 2008)'
_computing_structure_refinement     'SHELXTL (Sheldrick, 2008)'
_computing_molecular_graphics     'SHELXTL (Sheldrick, 2008)'
_computing_publication_material     'SHELXTL (Sheldrick, 2008)'
loop_
    _atom_site_type_symbol
    _atom_site_label
    _atom_site_fract_x
    _atom_site_fract_y
    _atom_site_fract_z
    _atom_site_U_iso_or_equiv
    _atom_site_adp_type
    _atom_site_calc_flag
    _atom_site_refinement_flags
    _atom_site_occupancy
    _atom_site_symmetry_multiplicity
    _atom_site_disorder_assembly
    _atom_site_disorder_group
    O O4 0.4852(3) 0.2836(3) 0.5829(3) 0.1102(12) Uani d D 1 1 . .
    H H4A 0.4806 0.2959 0.4999 0.19(3) Uiso d RD 1 1 . .
    H H4B 0.5648 0.2599 0.6216 0.15(2) Uiso d RD 1 1 . .
    S S1 0.83962(6) 0.15020(5) 0.71768(6) 0.0461(2) Uani d . 1 1 . .
    C C1 0.9846(2) 0.04729(16) 0.53702(19) 0.0316(4) Uani d . 1 1 . .
    C C2 1.0533(2) 0.14879(17) 0.5220(2) 0.0411(5) Uani d . 1 1 . .
    H H2 1.0350 0.2108 0.5712 0.049 Uiso calc R 1 1 . .
    C C4 0.8853(2) 0.03502(17) 0.6239(2) 0.0348(4) Uani d . 1 1 . .
    C C3 1.1457(3) 0.15711(19) 0.4368(3) 0.0483(6) Uani d . 1 1 . .
    H H3 1.1884 0.2249 0.4269 0.058 Uiso calc R 1 1 . .
    O O3 0.7426(2) 0.10851(18) 0.7975(2) 0.0700(6) Uani d . 1 1 . .
    C C5 0.8229(3) -0.0643(2) 0.6363(2) 0.0450(5) Uani d . 1 1 . .
    H H5 0.7588 -0.0708 0.6937 0.054 Uiso calc R 1 1 . .
    O O2 0.9728(2) 0.19099(18) 0.8046(2) 0.0659(6) Uani d . 1 1 . .
    O O1 0.7752(2) 0.23031(17) 0.6128(2) 0.0712(6) Uani d . 1 1 . .
    N N1 0.7941(3) 0.0855(3) 0.1614(3) 0.0736(8) Uani d . 1 1 . .
    H H10 0.8605 0.1283 0.1461 0.088 Uiso calc R 1 1 . .
    C C9 0.7696(4) -0.0066(4) 0.0948(4) 0.0811(11) Uani d . 1 1 . .
    H H9 0.8240 -0.0255 0.0314 0.097 Uiso calc R 1 1 . .
    C C6 0.6178(5) 0.0513(4) 0.2786(4) 0.0933(13) Uani d . 1 1 . .
    H H6 0.5660 0.0718 0.3435 0.112 Uiso calc R 1 1 . .
    C C8 0.6691(6) -0.0745(3) 0.1146(4) 0.0943(12) Uani d . 1 1 . .
    H H8 0.6521 -0.1410 0.0656 0.113 Uiso calc R 1 1 . .
    C C11 0.7207(4) 0.1164(3) 0.2526(4) 0.0804(10) Uani d . 1 1 . .
    H H11 0.7408 0.1838 0.2989 0.097 Uiso calc R 1 1 . .
    C C7 0.5903(4) -0.0464(4) 0.2074(6) 0.1002(15) Uani d . 1 1 . .
    H H7 0.5183 -0.0932 0.2223 0.120 Uiso calc R 1 1 . .
loop_
    _atom_site_aniso_label
    _atom_site_aniso_U_11
    _atom_site_aniso_U_22
    _atom_site_aniso_U_33
    _atom_site_aniso_U_12
    _atom_site_aniso_U_13
    _atom_site_aniso_U_23
    O4 0.0640(15) 0.206(4) 0.0579(14) 0.0563(18) 0.0094(11) -0.0121(17)
    S1 0.0446(3) 0.0501(4) 0.0488(4) 0.0077(2) 0.0215(3) -0.0075(2)
    C1 0.0306(9) 0.0345(10) 0.0306(9) 0.0028(7) 0.0090(7) 0.0042(8)
    C2 0.0482(12) 0.0334(10) 0.0450(12) -0.0010(9) 0.0177(10) -0.0007(8)
    C4 0.0337(10) 0.0403(11) 0.0329(10) 0.0044(8) 0.0125(8) 0.0016(8)
    C3 0.0544(14) 0.0389(11) 0.0579(14) -0.0099(10) 0.0263(12) 0.0035(10)
    O3 0.0734(12) 0.0738(13) 0.0809(14) -0.0020(11) 0.0546(11) -0.0165(11)
    C5 0.0456(12) 0.0509(13) 0.0453(12) -0.0030(10) 0.0244(10) 0.0037(10)
    O2 0.0611(11) 0.0809(13) 0.0583(11) -0.0078(10) 0.0192(9) -0.0258(10)
    O1 0.0746(14) 0.0612(12) 0.0818(14) 0.0320(10) 0.0263(11) 0.0060(10)
    N1 0.0460(13) 0.094(2) 0.0767(18) -0.0075(13) 0.0056(12) 0.0324(16)
    C9 0.087(2) 0.102(3) 0.0581(18) 0.036(2) 0.0238(17) 0.0150(18)
    C6 0.080(2) 0.125(4) 0.087(2) 0.039(2) 0.046(2) 0.026(2)
    C8 0.116(3) 0.061(2) 0.091(3) 0.006(2) -0.005(3) -0.0072(19)
    C11 0.090(3) 0.0665(19) 0.074(2) 0.0054(18) -0.0035(19) -0.0072(17)
    C7 0.063(2) 0.091(3) 0.141(4) -0.017(2) 0.012(2) 0.050(3)
_geom_special_details
;
All e.s.d.'s (except the e.s.d. in the dihedral angle between two l.s. planes)
are estimated using the full covariance matrix. The cell e.s.d.'s are taken
into account individually in the estimation of e.s.d.'s in distances, angles
and torsion angles; correlations between e.s.d.'s in cell parameters are only
used when they are defined by crystal symmetry. An approximate (isotropic)
treatment of cell e.s.d.'s is used for estimating e.s.d.'s involving l.s.
planes.
;
loop_
    _geom_bond_atom_site_label_1
    _geom_bond_atom_site_label_2
    _geom_bond_site_symmetry_2
    _geom_bond_distance
    _geom_bond_publ_flag
    O4 H4A . 0.8207 ?
    O4 H4B . 0.8202 ?
    S1 O3 . 1.4413(19) ?
    S1 O1 . 1.443(2) ?
    S1 O2 . 1.447(2) ?
    S1 C4 . 1.779(2) ?
    C1 C2 . 1.415(3) ?
    C1 C1 3_756 1.422(4) ?
    C1 C4 . 1.428(3) ?
    C2 C3 . 1.358(3) ?
    C2 H2 . 0.9300 ?
    C4 C5 . 1.358(3) ?
    C3 C5 3_756 1.401(3) ?
    C3 H3 . 0.9300 ?
    C5 C3 3_756 1.401(3) ?
    C5 H5 . 0.9300 ?
    N1 C9 . 1.283(5) ?
    N1 C11 . 1.317(5) ?
    N1 H10 . 0.8600 ?
    C9 C8 . 1.314(6) ?
    C9 H9 . 0.9300 ?
    C6 C11 . 1.332(6) ?
    C6 C7 . 1.365(6) ?
    C6 H6 . 0.9300 ?
    C8 C7 . 1.357(6) ?
    C8 H8 . 0.9300 ?
    C11 H11 . 0.9300 ?
    C7 H7 . 0.9300 ?
loop_
    _geom_angle_atom_site_label_1
    _geom_angle_atom_site_label_2
    _geom_angle_atom_site_label_3
    _geom_angle_site_symmetry_1
    _geom_angle_site_symmetry_3
    _geom_angle
    _geom_angle_publ_flag
    H4A O4 H4B . . 110.7 ?
    O3 S1 O1 . . 113.62(13) ?
    O3 S1 O2 . . 112.87(13) ?
    O1 S1 O2 . . 111.49(14) ?
    O3 S1 C4 . . 106.19(11) ?
    O1 S1 C4 . . 105.55(11) ?
    O2 S1 C4 . . 106.42(11) ?
    C2 C1 C1 . 3_756 118.9(2) ?
    C2 C1 C4 . . 122.98(18) ?
    C1 C1 C4 3_756 . 118.1(2) ?
    C3 C2 C1 . . 121.0(2) ?
    C3 C2 H2 . . 119.5 ?
    C1 C2 H2 . . 119.5 ?
    C5 C4 C1 . . 120.97(19) ?
    C5 C4 S1 . . 118.43(16) ?
    C1 C4 S1 . . 120.60(16) ?
    C2 C3 C5 . 3_756 120.5(2) ?
    C2 C3 H3 . . 119.8 ?
    C5 C3 H3 3_756 . 119.8 ?
    C4 C5 C3 . 3_756 120.48(19) ?
    C4 C5 H5 . . 119.8 ?
    C3 C5 H5 3_756 . 119.8 ?
    C9 N1 C11 . . 122.1(3) ?
    C9 N1 H10 . . 119.0 ?
    C11 N1 H10 . . 119.0 ?
    N1 C9 C8 . . 121.1(4) ?
    N1 C9 H9 . . 119.4 ?
    C8 C9 H9 . . 119.4 ?
    C11 C6 C7 . . 118.3(4) ?
    C11 C6 H6 . . 120.9 ?
    C7 C6 H6 . . 120.9 ?
    C9 C8 C7 . . 119.1(4) ?
    C9 C8 H8 . . 120.4 ?
    C7 C8 H8 . . 120.4 ?
    N1 C11 C6 . . 120.1(4) ?
    N1 C11 H11 . . 120.0 ?
    C6 C11 H11 . . 120.0 ?
    C8 C7 C6 . . 119.4(4) ?
    C8 C7 H7 . . 120.3 ?
    C6 C7 H7 . . 120.3 ?
loop_
    _geom_hbond_atom_site_label_D
    _geom_hbond_atom_site_label_H
    _geom_hbond_atom_site_label_A
    _geom_hbond_site_symmetry_A
    _geom_hbond_distance_DH
    _geom_hbond_distance_HA
    _geom_hbond_distance_DA
    _geom_hbond_angle_DHA
    O4 H4B O1 . 0.82 2.07 2.801(3) 148.2
    O4 H4A O2 4_565 0.82 1.91 2.731(3) 174.3
    N1 H10 O4 4_665 0.86 1.82 2.667(3) 170.3
data_global
_journal_date_recd_electronic     2012-03-21
_journal_date_accepted     2012-04-18
_journal_name_full     'Acta Crystallographica, Section E'
_journal_year     2012
_journal_volume     68
_journal_issue      5
_journal_page_first     o1489
_journal_page_last     o1489
_journal_paper_category     QO
_journal_paper_doi     10.1107/S1600536812016960
_journal_coeditor_code     RZ2728
_publ_contact_author_name     'Bin Wei'
_publ_contact_author_address
;
Ordered Matter Science Research Center, Southeast University, Nanjing 211189,
People's Republic of China
;
_publ_contact_author_email     'seuwei@126.com'
_publ_contact_author_fax     '862552090626'
_publ_contact_author_phone     '862552090626'
_publ_section_title
;
Bis(pyridinium) naphthalene-1,5-disulfonate dihydrate
;
loop_
    _publ_author_name
    _publ_author_footnote
    _publ_author_address
    'Wei, Bin' .
;
Ordered Matter Science Research Center, Southeast University, Nanjing 211189,
People's Republic of China
;
