# Supplementary material for: Bis(pyridinium) naphthalene-1,5-di­sulfonate dihydrate
Source: Acta Crystallogr Sect E Struct Rep Online. 2012 Apr 21;68(Pt 5):o1489. doi: 10.1107/S1600536812016960 (PMC3344599; doi:10.1107/S1600536812016960)
Supplement: Supplementary file 2 [file e-68-o1489-Isup2.hkl]

# 
# h,k,l, Fc-squared, Fo-squared, sigma(Fo-squared) and status flag 
# 
data_I
_shelx_title ' a in P2(1)/n' 
_shelx_refln_list_code          4 
_shelx_F_calc_maximum      122.97 
_exptl_crystal_F_000       504.00 
_reflns_d_resolution_high  0.7702 
 
loop_ 
 _symmetry_equiv_pos_as_xyz 
 'x, y, z' 
 '-x+1/2, y+1/2, -z+1/2' 
 '-x, -y, -z' 
 'x-1/2, -y-1/2, z-1/2' 
 
_cell_length_a     9.5876 
_cell_length_b    12.0650 
_cell_length_c     9.8426 
_cell_angle_alpha  90.000 
_cell_angle_beta  103.513 
_cell_angle_gamma  90.000 
 
_shelx_F_squared_multiplier     1.000 
 
loop_ 
 _refln_index_h 
 _refln_index_k 
 _refln_index_l 
 _refln_F_squared_calc 
 _refln_F_squared_meas 
 _refln_F_squared_sigma 
 _refln_observed_status 
   2   0   0     3288.52     3210.51     97.63 o 
   4   0   0      911.51      952.28     93.17 o 
   6   0   0      736.02      786.01     55.98 o 
   8   0   0       54.78       45.94      4.62 o 
  10   0   0       22.27       16.64      2.82 o 
  12   0   0       14.05       17.24      3.89 o 
   2   1   0     1550.94     1515.56     48.65 o 
   3   1   0      306.32      215.61      4.08 o 
   4   1   0      294.72      275.27      8.71 o 
   5   1   0     1195.39     1252.87     73.99 o 
   6   1   0      116.74      113.98      5.32 o 
   7   1   0      193.91      192.80      7.52 o 
   8   1   0      149.88      142.32      6.00 o 
   9   1   0       22.23       21.13      2.13 o 
  10   1   0        1.69        1.07      1.22 o 
  11   1   0        0.71       -0.07      1.32 o 
  12   1   0        2.59        6.23      2.11 o 
   0   2   0      554.42      522.81      7.90 o 
   1   2   0     6105.54     6008.25    237.53 o 
   2   2   0     1081.99     1024.03     17.81 o 
   3   2   0     1489.11     1525.40     89.62 o 
   4   2   0      704.03      681.39     41.87 o 
   5   2   0        4.91        4.83      0.49 o 
   6   2   0      201.67      211.98      9.63 o 
   7   2   0        9.10       10.74      0.90 o 
   8   2   0        3.28        5.01      0.83 o 
   9   2   0       69.83       60.36      4.20 o 
  10   2   0       73.40       69.99      5.41 o 
  11   2   0        0.05        0.15      1.13 o 
  12   2   0        0.52        2.66      1.85 o 
   1   3   0     5967.47     6174.66    332.92 o 
   2   3   0      112.44       88.75      1.14 o 
   3   3   0      112.28       82.85      1.36 o 
   4   3   0       24.85       18.58      0.89 o 
   5   3   0       34.29       29.41      2.32 o 
   6   3   0      156.19      174.57      7.84 o 
   7   3   0      276.35      283.04     11.87 o 
   8   3   0        0.01        2.74      1.19 o 
   9   3   0      243.07      260.33     13.38 o 
  10   3   0        6.45       10.88      1.87 o 
  11   3   0        1.41        2.95      1.53 o 
   0   4   0     1317.65     1390.31     51.75 o 
   1   4   0      341.69      325.38     11.39 o 
   2   4   0     1463.01     1389.86     22.46 o 
   3   4   0       37.92       54.06      1.91 o 
   4   4   0      243.07      226.90      8.66 o 
   5   4   0       80.14       80.01      2.63 o 
   6   4   0      277.35      275.41     17.25 o 
   7   4   0      156.77      187.13      9.39 o 
   8   4   0       52.10       53.21      2.79 o 
   9   4   0        0.60        0.86      0.79 o 
  10   4   0      106.60      111.69      8.04 o 
  11   4   0       64.31       61.41      6.87 o 
   1   5   0     1496.40     1534.31     38.72 o 
   2   5   0        7.69       37.01      1.89 o 
   3   5   0       88.63       79.45      1.73 o 
   4   5   0      650.42      693.20     20.38 o 
   5   5   0      116.19      110.28      8.02 o 
   6   5   0      231.07      249.74     11.08 o 
   7   5   0       39.86       39.48      2.19 o 
   8   5   0      189.02      187.20      8.69 o 
   9   5   0       40.31       35.38      2.90 o 
  10   5   0      130.97      136.80     12.22 o 
  11   5   0       12.01       11.16      2.66 o 
   0   6   0       13.10       10.42      0.78 o 
   1   6   0      514.08      489.51     10.97 o 
   2   6   0      512.27      506.35     43.77 o 
   3   6   0      623.41      756.59     30.26 o 
   4   6   0      417.28      423.16     15.26 o 
   5   6   0      192.88      205.48      7.58 o 
   6   6   0      148.08      142.84      6.43 o 
   7   6   0        8.93        6.34      1.25 o 
   8   6   0        3.64        3.41      1.46 o 
   9   6   0       42.87       44.94      4.42 o 
  10   6   0       84.94       87.55      8.71 o 
  11   6   0       71.65       84.44      9.65 o 
   1   7   0      154.97      153.14      4.26 o 
   2   7   0       69.57       86.33      6.31 o 
   3   7   0      918.01      954.05     44.73 o 
   4   7   0       49.86       51.53      2.77 o 
   5   7   0      103.52      112.63      6.64 o 
   6   7   0       12.65       13.36      1.75 o 
   7   7   0       95.14      104.82      6.84 o 
   8   7   0       14.01       19.14      2.20 o 
   9   7   0      137.23      142.60      9.68 o 
  10   7   0        5.28        2.34      1.85 o 
   0   8   0       21.94       17.85      0.93 o 
   1   8   0        7.44        9.96      0.77 o 
   2   8   0      497.21      516.20     34.55 o 
   3   8   0      210.33      211.97     10.67 o 
   4   8   0       21.96       27.17      1.91 o 
   5   8   0      717.74      770.33     51.58 o 
   6   8   0       50.73       52.34      4.05 o 
   7   8   0       42.48       41.96      3.64 o 
   8   8   0       15.98       17.81      2.29 o 
   9   8   0        2.61        0.65      1.15 o 
  10   8   0       15.82       15.68      3.11 o 
   1   9   0      212.79      187.44      7.17 o 
   2   9   0      130.33      137.50      9.71 o 
   3   9   0       69.18       73.73      3.44 o 
   4   9   0      133.25      125.80      5.92 o 
   5   9   0       26.81       20.83      2.38 o 
   6   9   0       33.15       32.20      3.15 o 
   7   9   0       98.02      115.00      8.28 o 
   8   9   0       12.45       16.49      2.47 o 
   9   9   0       26.30       30.42      3.34 o 
   0  10   0      747.48      807.28     72.38 o 
   1  10   0      226.95      204.16      8.49 o 
   2  10   0        8.73        9.61      1.48 o 
   3  10   0       18.07       12.29      1.22 o 
   4  10   0      316.32      290.48     14.42 o 
   5  10   0        1.08       -0.43      1.03 o 
   6  10   0      189.50      176.90     12.25 o 
   7  10   0        1.65        3.90      1.50 o 
   8  10   0        5.70        7.65      2.21 o 
   9  10   0        0.35       -0.89      1.35 o 
   1  11   0       92.23      109.75      6.71 o 
   2  11   0        9.22        8.89      1.25 o 
   3  11   0       36.94       28.82      1.90 o 
   4  11   0      112.30      100.56      6.56 o 
   5  11   0       26.67       19.81      2.30 o 
   6  11   0        0.32        0.12      1.46 o 
   7  11   0       14.29       21.80      3.16 o 
   8  11   0        0.57        1.03      2.08 o 
   0  12   0        0.34       -0.94      1.48 o 
   1  12   0        0.96       -0.86      1.06 o 
   2  12   0       35.90       38.41      3.18 o 
   3  12   0       10.10        8.78      1.81 o 
   4  12   0       30.61       31.60      2.12 o 
   5  12   0       33.38       34.54      3.68 o 
   6  12   0       19.09       25.59      2.95 o 
   7  12   0        1.67        4.18      1.75 o 
   1  13   0       21.66       19.35      2.65 o 
   2  13   0        0.03        0.43      1.07 o 
   3  13   0      143.70      122.61      8.38 o 
   4  13   0        0.01        1.11      2.11 o 
   5  13   0       11.59       12.61      2.44 o 
   6  13   0        0.41        1.27      1.41 o 
   0  14   0       33.93       35.27      4.80 o 
   1  14   0        6.96        9.52      1.95 o 
   2  14   0       14.99       13.45      2.28 o 
   3  14   0        5.25        9.24      2.60 o 
   4  14   0        7.16        8.02      2.59 o 
   5  14   0       14.17       15.39      3.15 o 
   1  15   0        3.72        7.04      2.01 o 
   2  15   0        4.36        6.04      2.56 o 
   3  15   0        3.02        5.10      2.37 o 
 -11   0   1       74.03       79.57      9.07 o 
  -9   0   1      381.04      368.56     31.71 o 
  -7   0   1      130.28      132.68      4.95 o 
  -5   0   1      203.60      201.97      6.66 o 
  -3   0   1     1259.05     1303.45     49.35 o 
   1   0   1     6244.35     5836.49    197.32 o 
   3   0   1     2460.68     2595.39    132.84 o 
   5   0   1      589.27      545.45     21.21 o 
   7   0   1      352.51      374.06     16.56 o 
   9   0   1       46.62       40.97      4.46 o 
  11   0   1       51.95       52.80      9.46 o 
 -12   1   1        0.98        1.99      1.48 o 
 -11   1   1        4.57        8.23      2.29 o 
 -10   1   1        5.87        7.90      2.44 o 
  -9   1   1      122.53      125.41      7.91 o 
  -8   1   1      108.83      102.51      4.11 o 
  -7   1   1        0.05        0.85      0.50 o 
  -6   1   1      640.37      692.00     20.43 o 
  -5   1   1        0.09        0.93      0.47 o 
  -4   1   1      190.66      245.56      6.96 o 
  -3   1   1     1852.25     1689.28     52.03 o 
  -2   1   1     2647.20     2818.35     84.38 o 
  -1   1   1     1026.95     1086.47     16.79 o 
   1   1   1      728.68      719.84     25.86 o 
   2   1   1    13915.32    10716.82    696.77 o 
   3   1   1       16.70       31.69      0.64 o 
   4   1   1      406.80      387.51      8.62 o 
   5   1   1      270.55      256.27      5.83 o 
   6   1   1       19.33       16.34      1.23 o 
   7   1   1      270.05      249.34     13.17 o 
   8   1   1      150.36      160.92     15.53 o 
   9   1   1       22.27       25.58      2.49 o 
  10   1   1       14.82       18.27      2.21 o 
  11   1   1        0.84        3.81      2.08 o 
 -12   2   1       62.73       63.78      5.91 o 
 -11   2   1        4.99        4.81      1.53 o 
 -10   2   1       79.40       83.54      6.15 o 
  -9   2   1       10.43       13.37      1.82 o 
  -8   2   1        0.74        1.47      0.64 o 
  -7   2   1      258.22      252.15      9.81 o 
  -6   2   1        9.71        9.94      0.89 o 
  -5   2   1       10.23       19.59      1.56 o 
  -4   2   1       11.58        6.51      0.35 o 
  -3   2   1     1615.99     1757.18     58.59 o 
  -2   2   1     1056.44     1143.48     32.68 o 
  -1   2   1     9165.61     8409.72    330.68 o 
   0   2   1     3058.86     3138.26     84.21 o 
   1   2   1      202.18      193.25      2.98 o 
   2   2   1     1801.07     2131.57    264.40 o 
   3   2   1      955.01      989.98     26.23 o 
   4   2   1       99.16       97.59      2.70 o 
   5   2   1        0.02        1.97      0.84 o 
   6   2   1      328.55      321.50     11.49 o 
   7   2   1      104.37      111.00      4.37 o 
   8   2   1       10.94        9.81      1.10 o 
   9   2   1        6.86       10.87      1.73 o 
  10   2   1       96.03      100.90      7.29 o 
  11   2   1       34.17       33.79      3.51 o 
 -12   3   1       20.01       16.14      2.97 o 
 -11   3   1       12.43       15.59      2.25 o 
 -10   3   1       25.92       24.82      2.65 o 
  -9   3   1       15.54       19.74      1.65 o 
  -8   3   1      746.71      711.84     37.02 o 
  -7   3   1      297.23      284.64     11.61 o 
  -6   3   1      152.59      164.59      5.78 o 
  -5   3   1      364.16      366.94     14.58 o 
  -4   3   1      368.41      326.85      8.92 o 
  -3   3   1     2096.23     2461.62     90.24 o 
  -2   3   1     3662.93     3693.51    137.68 o 
  -1   3   1      405.66      490.15      9.98 o 
   0   3   1      360.22      314.80      6.64 o 
   1   3   1      174.14      161.50      4.98 o 
   2   3   1      132.64      222.28      8.87 o 
   3   3   1      440.71      479.87     14.26 o 
   4   3   1     1353.16     1382.08     59.06 o 
   5   3   1       89.21      105.71      7.06 o 
   6   3   1        0.61        1.68      1.00 o 
   7   3   1       81.34       86.69      3.84 o 
   8   3   1       95.28       94.29      6.25 o 
   9   3   1       44.22       52.36      4.09 o 
  10   3   1      109.55       97.75      7.05 o 
  11   3   1        9.29       10.04      2.60 o 
 -11   4   1       51.19       54.01      5.94 o 
 -10   4   1      141.81      126.91      8.71 o 
  -9   4   1      185.08      165.28      8.16 o 
  -8   4   1      157.20      148.84      6.89 o 
  -7   4   1       11.89       13.98      1.75 o 
  -6   4   1      362.21      338.77     15.47 o 
  -5   4   1      200.45      192.51      6.59 o 
  -4   4   1      744.50      845.64     26.26 o 
  -3   4   1       29.69       36.26      1.02 o 
  -2   4   1      161.89      191.34      4.77 o 
  -1   4   1        1.00        5.15      0.48 o 
   0   4   1     1463.79     1438.42     45.24 o 
   1   4   1     1284.48     1195.90     60.07 o 
   2   4   1      199.49      218.17      4.06 o 
   3   4   1       35.96       36.46      1.25 o 
   4   4   1      543.91      640.89     16.47 o 
   5   4   1      164.12      188.90      8.60 o 
   6   4   1      227.88      244.90     11.23 o 
   7   4   1       96.27      108.26      5.71 o 
   8   4   1        1.19        1.82      0.73 o 
   9   4   1        7.43        8.09      1.10 o 
  10   4   1        0.97        4.28      1.42 o 
  11   4   1       69.32       63.83      7.18 o 
 -11   5   1        0.39        0.52      2.12 o 
 -10   5   1       24.46       24.41      2.39 o 
  -9   5   1      420.85      396.56     25.20 o 
  -8   5   1        7.23        8.52      1.74 o 
  -7   5   1      156.47      161.11      6.78 o 
  -6   5   1      108.17       97.33      4.04 o 
  -5   5   1       44.88       52.89      1.43 o 
  -4   5   1      256.25      249.88      6.60 o 
  -3   5   1     1572.79     1614.93     57.24 o 
  -2   5   1      701.24      744.18     51.01 o 
  -1   5   1        2.16        1.25      0.76 o 
   0   5   1       60.95       72.15      1.60 o 
   1   5   1     1826.34     1842.94     51.60 o 
   2   5   1      198.68      201.74     10.28 o 
   3   5   1      165.22      143.79      3.56 o 
   4   5   1        2.72        6.54      1.09 o 
   5   5   1      516.09      550.03     25.47 o 
   6   5   1        5.49        5.61      0.75 o 
   7   5   1        2.17        4.76      2.09 o 
   8   5   1        0.03        0.26      0.78 o 
   9   5   1       75.01       78.23      5.30 o 
  10   5   1        6.43        4.44      1.90 o 
  11   5   1       22.02       20.59      3.69 o 
 -11   6   1        0.55        0.07      2.33 o 
 -10   6   1       73.16       75.65      6.12 o 
  -9   6   1      106.63      121.82      7.95 o 
  -8   6   1       12.32       13.12      1.35 o 
  -7   6   1       60.57       65.53      3.24 o 
  -6   6   1      196.77      201.13      7.84 o 
  -5   6   1      183.35      160.92      4.41 o 
  -4   6   1      255.47      247.73      6.91 o 
  -3   6   1      369.78      334.36      7.87 o 
  -2   6   1      367.28      464.54     30.46 o 
  -1   6   1      131.10      135.75      3.54 o 
   0   6   1        0.33        3.49      0.69 o 
   1   6   1      601.47      586.83     14.02 o 
   2   6   1      104.87      103.92      4.10 o 
   3   6   1      270.63      272.92      9.39 o 
   4   6   1        2.65        5.09      0.53 o 
   5   6   1      814.00      786.09     34.69 o 
   6   6   1      141.27      136.27      8.48 o 
   7   6   1      164.47      169.74     12.38 o 
   8   6   1       24.31       35.17      3.33 o 
   9   6   1        0.09        3.33      1.48 o 
  10   6   1        0.35        1.26      5.34 o 
 -11   7   1        0.28        0.95      2.01 o 
 -10   7   1        2.30        0.45      1.23 o 
  -9   7   1       12.67       13.14      1.89 o 
  -8   7   1      170.07      167.54     10.07 o 
  -7   7   1       28.62       31.94      2.77 o 
  -6   7   1      109.78       89.43      5.31 o 
  -5   7   1        3.99        8.24      0.94 o 
  -4   7   1       26.33       14.53      1.01 o 
  -3   7   1       10.90       18.10      1.53 o 
  -2   7   1        1.05        2.18      1.13 o 
  -1   7   1      342.92      353.21      9.44 o 
   0   7   1      111.49      111.84      2.75 o 
   1   7   1      149.97      140.53      4.49 o 
   2   7   1      379.20      357.87     13.22 o 
   3   7   1        3.45        2.52      0.59 o 
   4   7   1      538.12      504.99     20.68 o 
   5   7   1       12.45       14.64      1.80 o 
   6   7   1        1.17        4.21      1.64 o 
   7   7   1       96.11      112.24      7.56 o 
   8   7   1       20.33       23.71      2.56 o 
   9   7   1        5.43        3.31      1.48 o 
  10   7   1       37.39       34.77      5.05 o 
 -10   8   1        0.11        0.48      1.31 o 
  -9   8   1        0.99        2.96      1.89 o 
  -8   8   1        0.61       -0.13      1.00 o 
  -7   8   1        1.75        0.60      1.15 o 
  -6   8   1      148.09      158.97      9.67 o 
  -5   8   1       48.41       40.36      1.98 o 
  -4   8   1      343.18      303.76     12.98 o 
  -3   8   1       20.44       14.12      1.07 o 
  -2   8   1        1.18        0.91      0.53 o 
  -1   8   1      127.85      135.59      4.20 o 
   0   8   1      440.71      470.97     14.46 o 
   1   8   1       25.69       21.12      1.05 o 
   2   8   1       17.30       17.91      1.14 o 
   3   8   1        0.09        1.46      1.53 o 
   4   8   1      104.11       98.29      4.06 o 
   5   8   1       50.64       50.63      3.69 o 
   6   8   1      186.60      190.87     12.69 o 
   7   8   1       15.70       17.86      2.46 o 
   8   8   1       13.07       20.25      2.56 o 
   9   8   1        7.98        6.10      1.72 o 
  10   8   1        9.56       12.03      2.82 o 
 -10   9   1        0.02       -0.15      1.30 o 
  -9   9   1        7.77       10.30      1.94 o 
  -8   9   1       19.87       26.40      2.79 o 
  -7   9   1        4.34        5.06      1.82 o 
  -6   9   1      150.51      150.24      9.75 o 
  -5   9   1       25.44       27.19      1.65 o 
  -4   9   1       21.54       23.48      2.59 o 
  -3   9   1      745.60      761.71     39.31 o 
  -2   9   1      200.33      201.83     15.12 o 
  -1   9   1      203.91      188.23      7.39 o 
   0   9   1      247.38      243.60      7.40 o 
   1   9   1        6.32        3.84      0.67 o 
   2   9   1      558.60      563.06     26.11 o 
   3   9   1      344.52      339.09     18.36 o 
   4   9   1       50.42       46.25      2.56 o 
   5   9   1       46.82       46.88      4.07 o 
   6   9   1        0.36        2.03      1.60 o 
   7   9   1       14.48       17.76      2.73 o 
   8   9   1       51.28       42.04      4.06 o 
   9   9   1        5.01        5.54      2.52 o 
  -9  10   1        0.75        1.59      1.41 o 
  -8  10   1        1.51        2.54      2.05 o 
  -7  10   1       37.62       49.84      4.19 o 
  -6  10   1        4.44        5.46      1.58 o 
  -5  10   1      484.60      472.66     31.52 o 
  -4  10   1       16.26       19.57      2.30 o 
  -3  10   1        3.62        6.45      1.91 o 
  -2  10   1        2.68        4.66      1.35 o 
  -1  10   1        1.41        0.58      0.61 o 
   0  10   1       43.44       38.60      2.00 o 
   1  10   1     1048.98     1091.06     61.98 o 
   2  10   1      211.27      206.11      9.59 o 
   3  10   1       22.21       22.86      1.72 o 
   4  10   1       19.92       16.56      1.60 o 
   5  10   1       70.58       90.28      6.73 o 
   6  10   1        3.76        4.71      1.65 o 
   7  10   1       74.39       72.66      5.85 o 
   8  10   1        0.15        2.41      1.46 o 
   9  10   1        0.28        0.34      1.30 o 
  -8  11   1        2.62        5.03      1.74 o 
  -7  11   1       16.66       15.89      3.09 o 
  -6  11   1        2.30        1.02      1.24 o 
  -5  11   1        0.10        0.16      0.99 o 
  -4  11   1      158.07      121.94      6.27 o 
  -3  11   1       69.51       87.23      4.56 o 
  -2  11   1      118.40      117.05      8.70 o 
  -1  11   1        1.77        2.90      1.37 o 
   0  11   1      281.35      252.34     14.93 o 
   1  11   1       13.31       10.20      1.16 o 
   2  11   1      122.11      116.96      5.78 o 
   3  11   1        1.93        2.89      0.90 o 
   4  11   1        7.15       12.98      1.81 o 
   5  11   1        3.96        7.25      1.67 o 
   6  11   1        2.73        7.43      1.73 o 
   7  11   1        6.53        8.77      2.06 o 
   8  11   1        0.24        0.25      1.36 o 
  -7  12   1        0.03       -1.76      1.76 o 
  -6  12   1       29.91       23.82      2.90 o 
  -5  12   1        7.39        8.08      1.70 o 
  -4  12   1       31.81       35.23      2.45 o 
  -3  12   1       43.88       32.18      2.86 o 
  -2  12   1       90.57       98.74     10.20 o 
  -1  12   1        7.02       10.18      1.63 o 
   0  12   1       46.24       41.33      3.16 o 
   1  12   1        0.02        0.07      0.98 o 
   2  12   1        0.09        1.68      0.84 o 
   3  12   1       11.99       17.15      1.54 o 
   4  12   1        3.09        4.88      1.76 o 
   5  12   1       16.46       14.13      3.69 o 
   6  12   1       14.48       19.91      3.41 o 
   7  12   1        0.65        2.54      1.59 o 
  -6  13   1        4.48        8.87      2.35 o 
  -5  13   1        3.14        0.77      1.58 o 
  -4  13   1       59.69       62.46      6.69 o 
  -3  13   1        0.99       -1.21      1.21 o 
  -2  13   1       66.95       94.51      9.63 o 
  -1  13   1        0.24        1.28      1.20 o 
   0  13   1       16.57       15.13      2.10 o 
   1  13   1        0.87        3.76      1.81 o 
   2  13   1       13.89       15.63      1.94 o 
   3  13   1        0.00       -0.18      1.03 o 
   4  13   1       78.95       79.83      8.35 o 
   5  13   1        0.44       -0.36      1.16 o 
   6  13   1        2.58        4.58      1.67 o 
  -5  14   1       22.70       27.61      4.31 o 
  -4  14   1       19.48       27.07      4.15 o 
  -3  14   1        0.42        2.15      1.33 o 
  -2  14   1       26.89       34.37      3.33 o 
  -1  14   1        5.65        5.77      1.65 o 
   0  14   1       17.12       19.48      2.45 o 
   1  14   1       22.75       22.43      4.40 o 
   2  14   1        8.42        9.42      1.86 o 
   3  14   1        5.21        6.22      2.27 o 
   4  14   1        0.00        0.08      1.64 o 
   5  14   1        6.92       11.10      2.82 o 
  -3  15   1       52.34       49.81      5.99 o 
  -2  15   1        1.53        0.15      1.24 o 
  -1  15   1        1.13        2.88      1.58 o 
   0  15   1       11.94       10.32      2.10 o 
   1  15   1        2.85        3.08      1.59 o 
   2  15   1        0.76        0.57      1.56 o 
   3  15   1        0.47        0.55      1.77 o 
 -12   0   2       34.90       41.25      6.26 o 
 -10   0   2        2.94        1.13      1.53 o 
  -8   0   2        2.15        7.35      1.21 o 
  -6   0   2       78.98       50.70      2.86 o 
  -4   0   2     5259.25     5448.58    382.91 o 
  -2   0   2        0.36        3.93      0.31 o 
   0   0   2     6150.63     5854.62    403.22 o 
   2   0   2    13292.56    14181.80   1610.39 o 
   4   0   2      536.99      594.34     25.01 o 
   6   0   2        3.20        1.48      0.72 o 
   8   0   2        5.44       10.88      2.07 o 
  10   0   2       50.29       42.35      6.67 o 
 -12   1   2       15.31       17.31      2.50 o 
 -11   1   2        8.83       13.73      2.68 o 
 -10   1   2       61.81       61.72      4.52 o 
  -9   1   2      209.36      220.62     13.13 o 
  -8   1   2      367.18      373.15     16.37 o 
  -7   1   2      200.52      205.60      6.27 o 
  -6   1   2       38.65       39.72      2.03 o 
  -5   1   2      182.17      213.29      6.22 o 
  -4   1   2      466.44      415.80     11.40 o 
  -3   1   2      746.11      689.37     23.35 o 
  -2   1   2     2350.92     2435.54     81.20 o 
  -1   1   2     2010.08     1744.01     33.40 o 
   0   1   2      737.93      778.85     12.56 o 
   1   1   2    12823.07    12151.71    930.18 o 
   2   1   2     1616.06     1541.49     47.64 o 
   3   1   2      338.24      832.91     72.58 o 
   4   1   2       66.60       84.77      2.01 o 
   5   1   2      464.05      478.27     14.29 o 
   6   1   2        2.69        5.22      0.47 o 
   7   1   2        2.85        3.02      0.71 o 
   8   1   2      184.78      169.20      9.58 o 
   9   1   2       50.90       47.15      3.72 o 
  10   1   2       11.09       12.36      2.70 o 
  11   1   2        2.48        1.48      2.17 o 
 -12   2   2        3.54        3.90      1.53 o 
 -11   2   2       89.48       82.70      6.78 o 
 -10   2   2       23.25       24.16      2.64 o 
  -9   2   2       34.36       32.04      2.11 o 
  -8   2   2        8.57        8.72      0.98 o 
  -7   2   2      183.31      208.88      8.29 o 
  -6   2   2      292.56      282.51      8.63 o 
  -5   2   2      306.07      264.80      6.86 o 
  -4   2   2       12.98        9.52      0.43 o 
  -3   2   2      131.85      120.71      2.59 o 
  -2   2   2       63.50       55.58      1.35 o 
  -1   2   2     4522.53     4381.62    162.31 o 
   0   2   2      184.92      213.87     10.81 o 
   1   2   2    15122.32    12524.84    727.72 o 
   2   2   2      120.74      136.08      3.02 o 
   3   2   2      614.97      639.20     63.07 o 
   4   2   2      139.43      150.34      3.41 o 
   5   2   2        5.05        4.68      0.41 o 
   6   2   2      127.36      129.25      4.73 o 
   7   2   2      100.41      106.89      4.43 o 
   8   2   2        0.42        1.47      0.71 o 
   9   2   2       56.29       51.22      4.03 o 
  10   2   2        0.05       -0.22      1.47 o 
  11   2   2       29.46       32.41      3.71 o 
 -12   3   2        1.46        0.49      1.59 o 
 -11   3   2        7.41        8.20      1.75 o 
 -10   3   2       89.84       74.88      5.34 o 
  -9   3   2       23.05       24.37      1.80 o 
  -8   3   2       13.15       15.19      1.31 o 
  -7   3   2      363.70      405.70     18.00 o 
  -6   3   2       24.51       16.37      0.76 o 
  -5   3   2      334.04      352.20      9.57 o 
  -4   3   2      116.54      125.25      3.60 o 
  -3   3   2      655.08      696.33     21.75 o 
  -2   3   2      348.46      419.17     17.91 o 
  -1   3   2      537.55      477.86     11.87 o 
   0   3   2     2396.03     2151.86     73.74 o 
   1   3   2      957.96      988.38     27.55 o 
   2   3   2      614.48      749.02     36.02 o 
   3   3   2      208.66      161.60      4.25 o 
   4   3   2      151.18      150.54      6.61 o 
   5   3   2      461.41      464.98     18.06 o 
   6   3   2        0.12        2.13      1.45 o 
   7   3   2       70.70       60.50      2.96 o 
   8   3   2        0.56        0.29      0.67 o 
   9   3   2       27.06       32.31      2.77 o 
  10   3   2        3.17        6.47      1.57 o 
  11   3   2       46.53       46.98      5.97 o 
 -12   4   2        5.59        7.03      2.28 o 
 -11   4   2       25.67       26.57      3.08 o 
 -10   4   2      113.51      115.23      6.27 o 
  -9   4   2      224.92      231.54     11.72 o 
  -8   4   2      112.63      100.40      4.97 o 
  -7   4   2      213.21      223.20      9.70 o 
  -6   4   2       32.04       24.38      1.64 o 
  -5   4   2      207.00      214.13      8.64 o 
  -4   4   2       54.92       66.61      1.82 o 
  -3   4   2      599.46      561.09     24.34 o 
  -2   4   2     2243.46     2451.59     95.93 o 
  -1   4   2     1343.68     1427.03     47.19 o 
   0   4   2     2790.57     2655.41    101.35 o 
   1   4   2       47.98       58.80      1.39 o 
   2   4   2     1478.81     1670.74    172.93 o 
   3   4   2      652.57      867.07    122.66 o 
   4   4   2      326.88      362.07     10.58 o 
   5   4   2        1.28        3.42      0.86 o 
   6   4   2      304.89      316.22     15.93 o 
   7   4   2      187.12      174.38      7.61 o 
   8   4   2        6.75        8.82      1.58 o 
   9   4   2        0.48        1.42      0.84 o 
  10   4   2        8.91        9.61      2.27 o 
  11   4   2        0.78        2.37      1.88 o 
 -11   5   2       13.00        9.33      2.42 o 
 -10   5   2       12.23       11.09      1.44 o 
  -9   5   2       32.32       29.06      2.31 o 
  -8   5   2     1020.96     1074.08     75.61 o 
  -7   5   2      163.38      137.14      8.96 o 
  -6   5   2       77.94       81.66      3.41 o 
  -5   5   2       82.49      104.41      3.03 o 
  -4   5   2       32.17       47.81      1.44 o 
  -3   5   2       55.36       51.08      1.68 o 
  -2   5   2     2563.07     3027.02    167.73 o 
  -1   5   2      146.95      173.12      4.21 o 
   0   5   2       43.06       67.77      3.04 o 
   1   5   2       53.44       52.72      2.30 o 
   2   5   2      912.82      974.54     31.26 o 
   3   5   2      196.67      187.81      5.07 o 
   4   5   2      478.64      479.67     18.31 o 
   5   5   2       30.40       44.12      2.10 o 
   6   5   2       31.39       38.62      1.90 o 
   7   5   2       99.61       94.55      4.59 o 
   8   5   2       99.27      101.47      6.17 o 
   9   5   2       16.57       17.30      1.97 o 
  10   5   2       21.11       29.38      4.09 o 
 -11   6   2       17.68       18.96      3.54 o 
 -10   6   2       23.83       25.84      2.74 o 
  -9   6   2      154.65      163.79     11.15 o 
  -8   6   2       13.03       16.31      1.98 o 
  -7   6   2       72.26       67.27      3.37 o 
  -6   6   2        1.25        1.46      0.65 o 
  -5   6   2       34.43       31.59      1.44 o 
  -4   6   2      165.64      145.99      4.06 o 
  -3   6   2        7.48        8.23      0.49 o 
  -2   6   2      131.91      130.48     10.46 o 
  -1   6   2     1895.14     2179.82     94.89 o 
   0   6   2        0.17        0.39      0.46 o 
   1   6   2      444.80      506.89     55.95 o 
   2   6   2        1.88        0.61      0.32 o 
   3   6   2       93.72       79.08      1.99 o 
   4   6   2       26.45       22.82      0.89 o 
   5   6   2       15.86       23.62      1.39 o 
   6   6   2      687.27      738.40     42.74 o 
   7   6   2       16.76       25.25      2.40 o 
   8   6   2       13.74       15.27      2.41 o 
   9   6   2       31.77       27.40      3.99 o 
  10   6   2        0.19        1.48      1.91 o 
 -11   7   2        0.01        2.91      3.95 o 
 -10   7   2        0.06        3.22      1.80 o 
  -9   7   2        0.20        0.52      1.13 o 
  -8   7   2        7.64        3.74      1.48 o 
  -7   7   2      182.74      194.26     11.63 o 
  -6   7   2        0.23        1.30      1.12 o 
  -5   7   2       32.42       42.81      2.02 o 
  -4   7   2       13.57       17.47      0.99 o 
  -3   7   2       74.92       78.44      2.18 o 
  -2   7   2      120.46      112.76      3.09 o 
  -1   7   2        2.64       10.16      0.82 o 
   0   7   2       13.07       19.95      2.69 o 
   1   7   2      167.66      178.84      8.65 o 
   2   7   2      209.31      212.30      7.85 o 
   3   7   2      426.12      419.69     17.26 o 
   4   7   2       72.01       71.54      2.97 o 
   5   7   2      103.42      112.79      6.86 o 
   6   7   2        0.77       -0.81      1.05 o 
   7   7   2      123.22      126.89      8.21 o 
   8   7   2       34.54       32.98      2.97 o 
   9   7   2       24.69       24.88      2.80 o 
  10   7   2        0.17        3.97      2.74 o 
 -10   8   2        2.73        2.16      1.51 o 
  -9   8   2       49.65       47.81      4.09 o 
  -8   8   2        0.10        2.19      1.30 o 
  -7   8   2       10.34       13.67      1.85 o 
  -6   8   2       89.50       72.40      4.73 o 
  -5   8   2      100.16       93.76      4.49 o 
  -4   8   2       13.77       12.81      1.37 o 
  -3   8   2      135.40      141.21      5.66 o 
  -2   8   2       58.26       64.07      1.89 o 
  -1   8   2       65.93       65.88      1.98 o 
   0   8   2       26.28       12.29      0.91 o 
   1   8   2      332.64      328.39     15.47 o 
   2   8   2      153.55      162.14      6.43 o 
   3   8   2       45.50       50.78      3.10 o 
   4   8   2       24.39       25.14      1.46 o 
   5   8   2      398.87      384.55     23.85 o 
   6   8   2        0.09       -0.78      1.11 o 
   7   8   2       84.69       86.06      7.57 o 
   8   8   2        2.71        2.20      1.38 o 
   9   8   2        1.03        3.79      1.79 o 
 -10   9   2       34.23       40.97      4.30 o 
  -9   9   2        7.96        7.04      1.63 o 
  -8   9   2       59.27       68.15      5.40 o 
  -7   9   2       18.47       15.58      2.15 o 
  -6   9   2       71.17       89.89      6.04 o 
  -5   9   2       38.07       33.87      2.07 o 
  -4   9   2       11.33       15.41      1.80 o 
  -3   9   2       31.07       33.29      1.97 o 
  -2   9   2      201.00      185.22      7.73 o 
  -1   9   2       21.11       19.86      1.05 o 
   0   9   2      339.26      333.16     13.60 o 
   1   9   2      117.65      126.12      8.21 o 
   2   9   2      167.70      168.92      7.36 o 
   3   9   2      296.57      282.23     16.13 o 
   4   9   2      138.80      113.32      7.04 o 
   5   9   2      175.88      157.13     10.10 o 
   6   9   2        2.12        4.48      1.41 o 
   7   9   2        5.48        0.92      1.24 o 
   8   9   2       19.07       25.56      2.89 o 
   9   9   2        5.12        4.99      1.86 o 
  -9  10   2       19.20       20.45      2.87 o 
  -8  10   2       18.40       18.64      2.61 o 
  -7  10   2        0.57       -0.97      1.15 o 
  -6  10   2       21.31       23.11      2.53 o 
  -5  10   2        3.41        4.16      1.49 o 
  -4  10   2      489.55      472.82     25.01 o 
  -3  10   2       30.06       44.73      2.66 o 
  -2  10   2        5.62        3.96      0.84 o 
  -1  10   2        6.15        9.61      1.08 o 
   0  10   2        1.09        3.61      0.80 o 
   1  10   2       49.28       48.66      2.49 o 
   2  10   2      392.39      380.11     18.21 o 
   3  10   2       25.29       20.76      1.49 o 
   4  10   2       70.76       69.30      3.54 o 
   5  10   2        4.32        8.95      1.64 o 
   6  10   2       45.38       44.70      3.83 o 
   7  10   2        0.18       -0.78      1.60 o 
   8  10   2       27.99       34.83      3.91 o 
  -8  11   2       45.26       46.81      4.55 o 
  -7  11   2        4.50        3.92      1.51 o 
  -6  11   2        1.37        6.56      1.56 o 
  -5  11   2        0.79        1.16      1.36 o 
  -4  11   2      129.00      122.84      6.59 o 
  -3  11   2       99.83       98.08      5.19 o 
  -2  11   2      149.45      149.16     13.70 o 
  -1  11   2        0.74       -0.20      0.90 o 
   0  11   2        2.01        3.98      1.99 o 
   1  11   2      140.86      135.41     11.64 o 
   2  11   2      111.23      104.34      5.11 o 
   3  11   2      112.30      107.43      5.71 o 
   4  11   2        0.59        0.01      0.91 o 
   5  11   2        0.09        4.12      1.43 o 
   6  11   2        2.48        3.04      1.57 o 
   7  11   2        1.26        3.58      1.78 o 
  -8  12   2        4.71        6.91      1.99 o 
  -7  12   2       42.71       37.04      3.95 o 
  -6  12   2       36.03       36.69      4.09 o 
  -5  12   2      123.40      112.67      7.66 o 
  -4  12   2       12.15       18.78      1.78 o 
  -3  12   2       22.78       22.42      1.98 o 
  -2  12   2       14.21       17.19      2.42 o 
  -1  12   2        7.55        8.27      1.53 o 
   0  12   2        0.12        1.73      1.33 o 
   1  12   2       78.96       90.83      8.99 o 
   2  12   2        1.47        0.37      0.84 o 
   3  12   2       37.54       47.92      2.99 o 
   4  12   2       16.80       14.54      2.10 o 
   5  12   2       20.43       24.67      3.20 o 
   6  12   2        5.13        3.59      1.67 o 
   7  12   2       14.00       17.89      3.46 o 
  -6  13   2        5.20        0.17      1.61 o 
  -5  13   2        0.04        0.96      1.98 o 
  -4  13   2       19.82       15.79      2.76 o 
  -3  13   2      124.40      118.57      8.65 o 
  -2  13   2        0.04        0.86      1.26 o 
  -1  13   2      116.83       94.16      6.82 o 
   0  13   2        0.00       -0.10      1.65 o 
   1  13   2       29.80       32.12      3.27 o 
   2  13   2        8.39        9.46      2.18 o 
   3  13   2        2.18        1.81      1.73 o 
   4  13   2        4.35        3.29      1.36 o 
   5  13   2       24.15       20.70      2.86 o 
   6  13   2        0.01        3.07      2.53 o 
  -5  14   2       30.19       33.92      4.48 o 
  -4  14   2       38.37       36.98      4.81 o 
  -3  14   2       40.35       37.85      3.95 o 
  -2  14   2        2.94        4.70      1.74 o 
  -1  14   2       10.63       10.18      1.83 o 
   0  14   2        1.32        6.26      1.60 o 
   1  14   2       18.13       24.92      2.90 o 
   2  14   2        0.71       -1.02      1.37 o 
   3  14   2        0.00        0.13      1.54 o 
   4  14   2        0.07        3.61      2.38 o 
  -3  15   2        6.61        6.32      2.37 o 
  -2  15   2       66.62       67.80      6.21 o 
  -1  15   2        0.36        4.68      4.13 o 
   0  15   2        2.17        0.82      1.51 o 
   1  15   2        4.86        6.53      1.84 o 
   2  15   2       26.45       35.05      4.59 o 
 -11   0   3      210.23      189.73     18.27 o 
  -9   0   3      221.78      214.64     17.47 o 
  -7   0   3      287.47      229.16     10.30 o 
  -5   0   3      109.87      146.34      6.98 o 
  -3   0   3     2405.97     2132.14    102.53 o 
  -1   0   3      663.37      553.69     25.50 o 
   1   0   3      116.44      173.62      9.44 o 
   3   0   3     2366.19     2912.53    315.53 o 
   5   0   3      132.25      150.54      6.69 o 
   7   0   3      431.50      432.46     24.08 o 
   9   0   3        0.48        0.38      1.36 o 
  11   0   3       11.83       16.35      3.95 o 
 -12   1   3       27.16       29.14      3.27 o 
 -11   1   3       26.00       21.64      2.57 o 
 -10   1   3        5.62        8.32      1.57 o 
  -9   1   3      119.31      119.98      5.93 o 
  -8   1   3       11.19        7.86      0.82 o 
  -7   1   3      769.39      716.89     38.93 o 
  -6   1   3       85.14      100.08      3.66 o 
  -5   1   3       15.00       23.60      0.85 o 
  -4   1   3     1446.66     1399.92     95.21 o 
  -3   1   3       32.42       22.71      0.60 o 
  -2   1   3      628.48      578.19     13.08 o 
  -1   1   3     4582.14     4497.02    127.29 o 
   0   1   3      671.35      765.30     34.18 o 
   1   1   3      784.57      768.64     20.23 o 
   2   1   3        5.31        2.83      0.49 o 
   3   1   3      731.50      702.42     32.89 o 
   4   1   3      842.40     1004.85    192.79 o 
   5   1   3      643.89      639.30     22.78 o 
   6   1   3       77.74       83.19      2.81 o 
   7   1   3      192.91      174.15      7.69 o 
   8   1   3        0.02        0.03      0.91 o 
   9   1   3       40.53       41.42      3.70 o 
  10   1   3       22.15       23.31      4.03 o 
  11   1   3       19.69       19.01      2.89 o 
 -12   2   3        2.00        0.24      1.24 o 
 -11   2   3       15.50       17.95      2.40 o 
 -10   2   3      174.58      171.92     11.44 o 
  -9   2   3        3.74        4.83      1.05 o 
  -8   2   3       42.47       40.42      2.43 o 
  -7   2   3       99.60       94.38      3.13 o 
  -6   2   3      250.22      217.65      6.52 o 
  -5   2   3      370.29      462.97     14.41 o 
  -4   2   3      174.36      189.33      5.34 o 
  -3   2   3     3538.03     3420.38    163.39 o 
  -2   2   3        9.57       16.31      1.07 o 
  -1   2   3       12.09        6.28      0.30 o 
   0   2   3     1013.97     1046.66     29.17 o 
   1   2   3      514.39      550.20     16.00 o 
   2   2   3       27.88       29.68      1.16 o 
   3   2   3     1288.99     1408.53     73.39 o 
   4   2   3      127.16      108.76      3.93 o 
   5   2   3       26.33       33.16      1.18 o 
   6   2   3      680.46      695.56     34.25 o 
   7   2   3       37.89       35.64      1.97 o 
   8   2   3       48.05       48.80      2.65 o 
   9   2   3       20.11       17.65      2.82 o 
  10   2   3        1.92        2.92      1.45 o 
 -12   3   3       19.91       21.68      3.53 o 
 -11   3   3        2.54        1.83      1.32 o 
 -10   3   3        4.38        6.84      1.61 o 
  -9   3   3       31.85       32.66      2.21 o 
  -8   3   3      404.72      420.02     20.78 o 
  -7   3   3       12.87       16.15      0.87 o 
  -6   3   3      108.43      104.38      4.33 o 
  -5   3   3       50.27       57.36      1.71 o 
  -4   3   3        5.03        4.83      0.51 o 
  -3   3   3       52.53       40.60      1.73 o 
  -2   3   3     1462.70     1366.78     45.86 o 
  -1   3   3     1379.72     1336.47     43.12 o 
   0   3   3      148.35      192.03      8.70 o 
   1   3   3       91.74       90.55      2.55 o 
   2   3   3        1.35        3.14      1.13 o 
   3   3   3     5148.17     5076.43    721.12 o 
   4   3   3      113.16       89.28      3.47 o 
   5   3   3      202.62      231.45      6.75 o 
   6   3   3       92.72       96.74      4.15 o 
   7   3   3        2.08        1.70      0.72 o 
   8   3   3      113.32      102.34      5.09 o 
   9   3   3       26.94       29.40      3.40 o 
  10   3   3        4.02        6.94      1.83 o 
 -12   4   3        0.27       -0.98      1.64 o 
 -11   4   3       59.89       62.89      5.17 o 
 -10   4   3       43.13       49.42      3.10 o 
  -9   4   3       27.14       25.06      1.86 o 
  -8   4   3      255.99      255.90     12.58 o 
  -7   4   3       96.69      103.63      4.67 o 
  -6   4   3      783.90      774.90     31.50 o 
  -5   4   3      280.01      304.38     14.47 o 
  -4   4   3     1180.72     1136.27     77.39 o 
  -3   4   3       67.78       55.60      1.73 o 
  -2   4   3     2813.94     2636.95    138.49 o 
  -1   4   3      910.90      932.95     33.21 o 
   0   4   3     2044.99     2009.80     89.20 o 
   1   4   3      401.51      397.07     11.16 o 
   2   4   3      275.34      229.70      6.46 o 
   3   4   3        1.83        3.14      0.70 o 
   4   4   3       77.97       78.85      3.46 o 
   5   4   3       59.58       62.65      2.18 o 
   6   4   3      149.98      127.57      5.40 o 
   7   4   3       83.83       89.06      4.14 o 
   8   4   3       12.55       11.73      1.19 o 
   9   4   3       14.08       16.40      2.07 o 
  10   4   3        2.07        4.03      2.34 o 
 -11   5   3       35.00       39.05      5.21 o 
 -10   5   3        0.00        0.64      0.91 o 
  -9   5   3        0.13        1.45      1.17 o 
  -8   5   3        1.69        1.40      0.82 o 
  -7   5   3     1239.19     1277.50     88.53 o 
  -6   5   3      252.30      236.59      9.78 o 
  -5   5   3       32.57       31.87      1.27 o 
  -4   5   3        1.18        3.79      0.54 o 
  -3   5   3      721.32      634.61     20.80 o 
  -2   5   3      925.02     1021.54     58.67 o 
  -1   5   3     1015.48     1041.98     36.40 o 
   0   5   3      170.10      158.63      4.24 o 
   1   5   3       50.72       66.06      1.99 o 
   2   5   3      357.96      371.88     12.40 o 
   3   5   3      401.69      389.27     21.26 o 
   4   5   3       16.21       21.70      0.94 o 
   5   5   3      104.49      125.51      7.19 o 
   6   5   3        3.52        4.46      1.27 o 
   7   5   3       23.27       21.85      1.93 o 
   8   5   3       13.96       15.72      1.86 o 
   9   5   3        6.35        6.68      1.86 o 
  10   5   3        0.23        5.29      2.11 o 
 -11   6   3       21.60       29.40      4.55 o 
 -10   6   3       57.26       50.09      3.99 o 
  -9   6   3        2.16        1.93      1.96 o 
  -8   6   3      277.78      268.83     13.21 o 
  -7   6   3        1.43        1.59      1.62 o 
  -6   6   3      128.19      126.55      4.45 o 
  -5   6   3       38.47       45.37      1.79 o 
  -4   6   3       84.80       78.63      2.66 o 
  -3   6   3       34.25       24.88      1.49 o 
  -2   6   3        3.96        2.07      0.48 o 
  -1   6   3      610.01      669.49     23.42 o 
   0   6   3      405.32      445.66     14.00 o 
   1   6   3      127.36      117.45      3.40 o 
   2   6   3      875.11      994.75    101.29 o 
   3   6   3      242.72      230.73      7.03 o 
   4   6   3       68.51       62.98      2.12 o 
   5   6   3       12.15       10.58      0.96 o 
   6   6   3       10.64        5.41      1.41 o 
   7   6   3       63.67       59.36      5.01 o 
   8   6   3        8.31        9.15      1.52 o 
   9   6   3        0.10        1.60      1.85 o 
  10   6   3        0.17        0.88      1.78 o 
 -11   7   3       24.38       24.60      3.90 o 
 -10   7   3       43.98       38.63      3.50 o 
  -9   7   3        1.32        2.92      1.65 o 
  -8   7   3       20.78       12.37      1.66 o 
  -7   7   3       45.54       43.41      2.58 o 
  -6   7   3       34.49       38.09      1.72 o 
  -5   7   3        0.98        0.69      0.53 o 
  -4   7   3      192.16      215.79      7.80 o 
  -3   7   3       96.01      112.12      3.56 o 
  -2   7   3      353.89      324.37     10.73 o 
  -1   7   3      188.30      180.51      5.62 o 
   0   7   3       60.49       67.34      3.57 o 
   1   7   3      153.39      212.25     26.19 o 
   2   7   3      194.62      173.42      5.12 o 
   3   7   3       72.48       73.95      3.24 o 
   4   7   3      323.28      328.13     14.44 o 
   5   7   3       55.89       47.44      3.47 o 
   6   7   3      119.00      108.18      6.82 o 
   7   7   3       60.85       47.98      3.72 o 
   8   7   3       13.08       14.30      1.98 o 
   9   7   3        2.74        1.84      1.22 o 
 -10   8   3       92.28      107.71      8.62 o 
  -9   8   3        0.18        2.34      1.50 o 
  -8   8   3        9.76       14.05      2.00 o 
  -7   8   3        2.43        2.05      1.10 o 
  -6   8   3       70.12       82.70      3.87 o 
  -5   8   3      105.95      106.79      4.93 o 
  -4   8   3      443.33      458.34     17.79 o 
  -3   8   3        7.71        9.23      0.92 o 
  -2   8   3        2.65        2.91      0.75 o 
  -1   8   3        2.20        4.36      0.60 o 
   0   8   3      166.14      208.82     43.30 o 
   1   8   3       80.16       77.50      7.30 o 
   2   8   3     1087.40     1111.40     61.80 o 
   3   8   3       71.11       73.42      4.33 o 
   4   8   3       11.82       12.79      1.22 o 
   5   8   3       10.48       10.19      1.70 o 
   6   8   3       85.86       90.88      6.27 o 
   7   8   3        8.73       14.93      2.37 o 
   8   8   3       35.73       33.88      3.29 o 
   9   8   3        7.77        8.38      1.83 o 
 -10   9   3        0.26       -0.21      1.25 o 
  -9   9   3       58.97       53.83      4.67 o 
  -8   9   3        0.15        0.73      1.17 o 
  -7   9   3      117.78      106.27      7.18 o 
  -6   9   3       29.82       41.12      3.35 o 
  -5   9   3        0.01        1.01      0.64 o 
  -4   9   3       17.88        6.90      1.40 o 
  -3   9   3       64.93       61.51      3.08 o 
  -2   9   3      213.28      209.62      7.46 o 
  -1   9   3      141.73      147.12      6.12 o 
   0   9   3       10.69       11.72      1.08 o 
   1   9   3      299.09      282.20     16.42 o 
   2   9   3       89.71       89.32      4.37 o 
   3   9   3      144.69      128.98      7.37 o 
   4   9   3       53.40       46.97      2.79 o 
   5   9   3        4.30        5.75      1.56 o 
   6   9   3        0.67        1.95      1.17 o 
   7   9   3        0.01        0.70      1.23 o 
   8   9   3        0.31        1.15      1.51 o 
  -9  10   3        3.63        5.35      1.56 o 
  -8  10   3       31.72       38.46      3.84 o 
  -7  10   3       21.53       18.23      2.44 o 
  -6  10   3       25.99       25.15      2.67 o 
  -5  10   3       92.05       93.76      5.92 o 
  -4  10   3       11.52       13.32      1.46 o 
  -3  10   3      174.97      146.88      7.17 o 
  -2  10   3       82.70       90.67      4.35 o 
  -1  10   3        0.10        0.09      0.83 o 
   0  10   3       51.70       47.56      2.52 o 
   1  10   3       15.02       18.53      2.64 o 
   2  10   3        4.30        4.26      0.92 o 
   3  10   3      172.22      159.41      7.65 o 
   4  10   3        4.86        4.79      1.28 o 
   5  10   3       12.94       14.52      1.93 o 
   6  10   3        0.19        3.58      1.88 o 
   7  10   3       14.65       14.56      2.25 o 
   8  10   3        2.52        4.62      2.23 o 
  -8  11   3       11.20       11.72      2.18 o 
  -7  11   3      105.13      104.46      7.85 o 
  -6  11   3        9.68       11.30      2.07 o 
  -5  11   3        6.25        7.39      1.07 o 
  -4  11   3        0.19        0.80      0.84 o 
  -3  11   3      145.87      143.68      7.78 o 
  -2  11   3      171.02      166.99     12.45 o 
  -1  11   3      174.18      197.30     12.39 o 
   0  11   3       40.66       34.28      2.27 o 
   1  11   3        1.20        0.96      0.80 o 
   2  11   3       19.26       18.36      1.51 o 
   3  11   3      204.63      181.99      9.23 o 
   4  11   3       14.42       20.57      3.66 o 
   5  11   3        0.14        0.81      1.26 o 
   6  11   3        0.66        0.42      1.30 o 
   7  11   3        6.79       10.35      2.18 o 
  -7  12   3       23.42       20.25      2.84 o 
  -6  12   3      116.86      107.86      8.14 o 
  -5  12   3        8.35       11.84      1.77 o 
  -4  12   3       90.82       80.59      4.74 o 
  -3  12   3        1.40        3.43      2.80 o 
  -2  12   3        2.43        6.13      1.75 o 
  -1  12   3        7.70        8.52      1.67 o 
   0  12   3       38.34       45.09      3.86 o 
   1  12   3       29.61       30.15      2.64 o 
   2  12   3       72.95       61.06      3.41 o 
   3  12   3        3.51        4.73      1.00 o 
   4  12   3       45.88       37.24      3.81 o 
   5  12   3        9.23       10.74      2.53 o 
   6  12   3        6.29       11.16      3.03 o 
  -6  13   3       33.87       41.68      5.13 o 
  -5  13   3       20.07       17.97      2.93 o 
  -4  13   3        4.97        4.42      2.18 o 
  -3  13   3       31.66       30.21      3.17 o 
  -2  13   3       29.48       44.19      4.32 o 
  -1  13   3        1.39        3.49      2.73 o 
   0  13   3       13.01       16.08      2.31 o 
   1  13   3        0.08        3.15      1.72 o 
   2  13   3        1.34        2.71      1.83 o 
   3  13   3       16.64       16.71      3.09 o 
   4  13   3        3.24        4.95      1.98 o 
   5  13   3        0.03       -1.26      2.20 o 
  -5  14   3       36.73       43.64      5.12 o 
  -4  14   3       15.63       15.91      2.99 o 
  -3  14   3       26.84       25.06      3.08 o 
  -2  14   3       32.21       37.21      4.15 o 
  -1  14   3       23.21       23.37      2.85 o 
   0  14   3       10.63       18.74      2.84 o 
   1  14   3       27.93       27.40      3.08 o 
   2  14   3       16.98       16.34      3.67 o 
   3  14   3        0.74       -1.36      1.80 o 
  -2  15   3        5.63        9.66      2.16 o 
  -1  15   3       55.11       53.85      5.17 o 
   0  15   3        0.40       -1.66      1.66 o 
   1  15   3        0.00       -0.39      1.66 o 
 -12   0   4        0.15        1.27      2.04 o 
 -10   0   4      506.10      501.16     49.62 o 
  -8   0   4        0.02        1.54      1.52 o 
  -6   0   4        0.05        3.44      1.11 o 
  -4   0   4     2023.98     1642.69     86.03 o 
  -2   0   4     1811.47     1820.44     62.53 o 
   0   0   4        0.08        0.36      0.38 o 
   2   0   4       22.68       37.21      2.32 o 
   4   0   4      377.41      477.62     24.71 o 
   6   0   4       88.56       85.53      4.64 o 
   8   0   4        4.07        8.47      2.33 o 
  10   0   4        0.41        0.04      1.64 o 
 -12   1   4        8.28       14.37      2.41 o 
 -11   1   4       25.04       28.93      3.09 o 
 -10   1   4        7.27       10.25      1.83 o 
  -9   1   4      566.34      513.85     27.30 o 
  -8   1   4      582.47      590.36     28.47 o 
  -7   1   4      538.90      561.55     22.09 o 
  -6   1   4      946.56      987.90     45.65 o 
  -5   1   4      170.94      144.55      3.78 o 
  -4   1   4     1921.93     1993.88     81.62 o 
  -3   1   4      874.89     1080.12     39.71 o 
  -2   1   4     1713.80     1868.64     54.00 o 
  -1   1   4      103.85      126.49      2.55 o 
   0   1   4      489.77      664.11     32.92 o 
   1   1   4        1.00        1.57      0.55 o 
   2   1   4     1063.34     1270.03     54.80 o 
   3   1   4       33.54       46.10      2.81 o 
   4   1   4     1169.64     1174.85     50.64 o 
   5   1   4      173.98      184.64      6.00 o 
   6   1   4        1.03        1.78      0.85 o 
   7   1   4       15.21       13.02      1.31 o 
   8   1   4       18.01       16.87      2.30 o 
   9   1   4        5.08        8.80      1.57 o 
  10   1   4       39.63       42.94      4.22 o 
 -12   2   4        2.17        7.44      1.88 o 
 -11   2   4       26.75       26.79      2.89 o 
 -10   2   4       43.80       42.55      3.58 o 
  -9   2   4      158.07      146.07      8.87 o 
  -8   2   4       26.06       30.00      1.56 o 
  -7   2   4       37.94       33.05      1.48 o 
  -6   2   4        0.78        3.23      0.77 o 
  -5   2   4      366.86      349.99     17.16 o 
  -4   2   4      403.98      399.28     13.68 o 
  -3   2   4     2219.87     2229.46     89.40 o 
  -2   2   4      326.06      324.09      7.57 o 
  -1   2   4     1234.75     1340.32     40.48 o 
   0   2   4       60.19       57.95      1.38 o 
   1   2   4      901.55      802.35     25.30 o 
   2   2   4       68.27       63.34      2.34 o 
   3   2   4     2554.03     3006.15    160.83 o 
   4   2   4      165.49      182.13     17.64 o 
   5   2   4      287.94      276.66      9.73 o 
   6   2   4       52.75       45.67      2.51 o 
   7   2   4       83.02       79.76      4.33 o 
   8   2   4        5.26        4.53      1.26 o 
   9   2   4        1.89        5.25      1.34 o 
  10   2   4        0.03        1.19      1.25 o 
 -12   3   4        4.05        5.85      1.93 o 
 -11   3   4       26.34       25.63      2.73 o 
 -10   3   4       20.47       20.91      1.85 o 
  -9   3   4      121.01      118.15      6.77 o 
  -8   3   4      232.88      223.95     10.49 o 
  -7   3   4      211.58      235.03      8.22 o 
  -6   3   4       75.09       82.62      2.66 o 
  -5   3   4      575.14      612.12     25.05 o 
  -4   3   4       56.04       55.61      1.91 o 
  -3   3   4      671.89      704.57     22.88 o 
  -2   3   4       74.13       97.48      5.74 o 
  -1   3   4     1226.37     1312.31     45.66 o 
   0   3   4       22.26       15.09      0.64 o 
   1   3   4      169.90      166.35      5.41 o 
   2   3   4       23.04       41.12      2.44 o 
   3   3   4      391.34      352.69     17.49 o 
   4   3   4        0.15        3.19      0.88 o 
   5   3   4        9.81       12.73      0.76 o 
   6   3   4       78.07       80.34      3.76 o 
   7   3   4        3.40        6.03      0.95 o 
   8   3   4        5.29        6.32      1.04 o 
   9   3   4       28.22       24.55      2.64 o 
  10   3   4        6.10        2.20      1.68 o 
 -11   4   4        1.14        1.56      1.49 o 
 -10   4   4       52.98       43.90      2.99 o 
  -9   4   4       74.02       77.20      4.19 o 
  -8   4   4       38.72       41.46      2.40 o 
  -7   4   4      214.06      253.79      9.61 o 
  -6   4   4      246.71      254.96      9.07 o 
  -5   4   4      103.67      116.49      4.30 o 
  -4   4   4       26.50       17.35      1.62 o 
  -3   4   4     1211.35     1162.61     50.80 o 
  -2   4   4        6.62       13.95      1.35 o 
  -1   4   4       69.05       48.75      1.38 o 
   0   4   4     2135.26     1958.86    106.46 o 
   1   4   4      197.71      213.77      7.81 o 
   2   4   4     1573.21     1691.55     86.49 o 
   3   4   4      156.29      138.94      6.64 o 
   4   4   4      111.64      109.54     11.88 o 
   5   4   4       47.31       44.29      2.42 o 
   6   4   4       41.53       38.63      2.19 o 
   7   4   4       21.13       20.54      1.57 o 
   8   4   4       11.19       12.91      1.36 o 
   9   4   4       19.28       23.01      3.12 o 
  10   4   4        7.76        7.58      2.27 o 
 -11   5   4       24.64       27.58      3.74 o 
 -10   5   4       28.39       27.46      2.36 o 
  -9   5   4        2.23        3.65      1.01 o 
  -8   5   4        0.04       -0.81      0.81 o 
  -7   5   4       76.29       66.51      3.02 o 
  -6   5   4     1002.26     1102.22     53.10 o 
  -5   5   4        4.54        2.42      0.71 o 
  -4   5   4        0.79        1.44      0.58 o 
  -3   5   4       24.15       26.40      1.03 o 
  -2   5   4      661.82      667.93     25.98 o 
  -1   5   4       84.05      109.09      3.86 o 
   0   5   4     1221.97     1394.31     78.06 o 
   1   5   4        6.60       11.42      1.34 o 
   2   5   4      266.78      246.08      8.95 o 
   3   5   4        3.03        7.42      0.84 o 
   4   5   4      740.00      779.47     49.50 o 
   5   5   4       61.58       47.78      4.13 o 
   6   5   4       22.77       19.49      1.80 o 
   7   5   4        3.88        5.49      0.89 o 
   8   5   4        8.25        9.04      1.54 o 
   9   5   4        0.45        0.77      1.38 o 
 -11   6   4       12.58       14.83      2.92 o 
 -10   6   4       80.63       80.08      5.92 o 
  -9   6   4        7.54        8.17      1.44 o 
  -8   6   4        2.75       -0.74      0.74 o 
  -7   6   4      270.88      250.24     11.55 o 
  -6   6   4       89.18       96.56      3.78 o 
  -5   6   4      655.78      581.94     26.10 o 
  -4   6   4       38.65       35.21      1.41 o 
  -3   6   4       98.49      113.14      3.60 o 
  -2   6   4       28.13       24.34      1.38 o 
  -1   6   4        3.65        2.56      0.58 o 
   0   6   4      862.54      875.12     43.73 o 
   1   6   4     1144.35     1183.83     52.48 o 
   2   6   4      123.41      108.15      3.61 o 
   3   6   4       41.94       54.79      6.73 o 
   4   6   4       37.57       45.71      5.65 o 
   5   6   4       81.94       67.93      3.24 o 
   6   6   4       89.96       82.44      3.96 o 
   7   6   4        2.76        7.91      1.54 o 
   8   6   4       86.48       79.02      8.05 o 
   9   6   4        0.14        0.17      1.42 o 
 -11   7   4        4.60        4.81      2.20 o 
 -10   7   4       63.62       61.48      5.08 o 
  -9   7   4       16.57       20.28      2.26 o 
  -8   7   4        0.14       -0.59      0.97 o 
  -7   7   4      177.64      203.70     10.09 o 
  -6   7   4      157.63      138.69      5.60 o 
  -5   7   4       11.25       12.33      1.08 o 
  -4   7   4        8.96       13.07      0.90 o 
  -3   7   4      113.09      103.68      3.56 o 
  -2   7   4      532.86      482.04     18.18 o 
  -1   7   4      325.38      338.97     13.27 o 
   0   7   4        0.37        1.01      0.53 o 
   1   7   4        8.53       17.54      1.06 o 
   2   7   4      170.15      174.53     18.23 o 
   3   7   4      284.54      303.52     13.63 o 
   4   7   4      156.13      143.24      6.32 o 
   5   7   4       32.77       28.57      2.58 o 
   6   7   4       29.62       21.13      2.11 o 
   7   7   4       21.38       14.87      1.97 o 
   8   7   4        3.63        2.01      2.24 o 
   9   7   4       49.58       53.94      7.06 o 
 -10   8   4        1.90        2.55      1.38 o 
  -9   8   4      106.94      118.46      8.28 o 
  -8   8   4        5.11        6.16      1.46 o 
  -7   8   4       34.22       40.43      3.32 o 
  -6   8   4       46.37       37.21      2.33 o 
  -5   8   4       30.05       28.60      1.47 o 
  -4   8   4        3.20        5.39      1.24 o 
  -3   8   4       44.96       41.67      1.83 o 
  -2   8   4       40.02       46.54      1.96 o 
  -1   8   4        0.19       -0.38      0.49 o 
   0   8   4      124.46      121.06      6.01 o 
   1   8   4      160.63      151.74      5.46 o 
   2   8   4      108.34      135.58     18.91 o 
   3   8   4      405.37      376.26     18.09 o 
   4   8   4       54.64       58.46      4.30 o 
   5   8   4       29.63       30.48      3.28 o 
   6   8   4        1.09        3.86      1.57 o 
   7   8   4       73.91       65.78      4.94 o 
   8   8   4       29.34       27.49      3.02 o 
 -10   9   4        0.20        0.77      1.33 o 
  -9   9   4        0.00       -0.85      1.27 o 
  -8   9   4       23.01       40.26      3.59 o 
  -7   9   4        0.01        2.01      1.19 o 
  -6   9   4      119.29      136.59      7.30 o 
  -5   9   4       58.64       53.78      2.96 o 
  -4   9   4       28.30       28.50      1.92 o 
  -3   9   4       40.60       37.53      1.87 o 
  -2   9   4       45.72       57.93      2.59 o 
  -1   9   4      236.70      249.40     14.90 o 
   0   9   4      112.90      106.32      7.41 o 
   1   9   4       18.09       14.61      1.77 o 
   2   9   4        2.46        5.39      2.49 o 
   3   9   4        2.30        5.12      1.72 o 
   4   9   4       90.91       96.60      4.94 o 
   5   9   4       29.89       24.19      2.47 o 
   6   9   4       18.86       14.18      2.19 o 
   7   9   4        0.08        1.07      1.25 o 
   8   9   4       17.73       21.17      3.30 o 
  -9  10   4        0.04       -0.44      1.29 o 
  -8  10   4       27.75       24.31      2.86 o 
  -7  10   4       14.28       15.33      2.30 o 
  -6  10   4       31.16       35.81      3.36 o 
  -5  10   4        2.95        6.17      1.13 o 
  -4  10   4       40.09       48.84      2.87 o 
  -3  10   4       47.85       48.00      2.92 o 
  -2  10   4       75.21       65.15      2.81 o 
  -1  10   4        7.45        7.59      1.32 o 
   0  10   4       81.44       85.43      5.42 o 
   1  10   4       24.16       31.00      2.05 o 
   2  10   4        9.08        8.45      1.12 o 
   3  10   4        0.86       -0.25      0.68 o 
   4  10   4        2.58        3.18      1.44 o 
   5  10   4       15.39       15.71      2.24 o 
   6  10   4       16.04       24.39      2.93 o 
   7  10   4        0.19       -0.31      1.37 o 
  -8  11   4        1.03        6.25      2.22 o 
  -7  11   4       14.45       16.78      2.35 o 
  -6  11   4      125.59      131.01      9.13 o 
  -5  11   4       16.22        6.68      1.14 o 
  -4  11   4        6.06        8.75      1.27 o 
  -3  11   4        6.49        4.17      1.08 o 
  -2  11   4      114.37      113.04     11.07 o 
  -1  11   4       41.29       38.28      3.28 o 
   0  11   4       98.97       76.60      4.12 o 
   1  11   4        0.38        0.80      1.00 o 
   2  11   4        0.17       -0.07      0.87 o 
   3  11   4        0.01       -0.11      0.90 o 
   4  11   4       73.54       70.60      5.63 o 
   5  11   4       25.55       24.62      3.08 o 
   6  11   4        0.40        1.98      2.06 o 
  -7  12   4        1.78        7.77      3.97 o 
  -6  12   4        0.00        0.34      1.07 o 
  -5  12   4      130.61      112.50      7.80 o 
  -4  12   4       22.74       23.19      2.03 o 
  -3  12   4       93.26       91.68      6.82 o 
  -2  12   4       13.48       13.61      2.40 o 
  -1  12   4        2.53        4.84      1.45 o 
   0  12   4       13.20       12.85      2.04 o 
   1  12   4       49.12       43.91      2.84 o 
   2  12   4        0.61        0.95      0.85 o 
   3  12   4       10.63       11.91      1.77 o 
   4  12   4       22.02       20.57      2.49 o 
   5  12   4       63.17       70.39      6.28 o 
  -6  13   4        0.46        1.32      1.65 o 
  -5  13   4       15.15       15.12      2.70 o 
  -4  13   4       18.28       17.06      2.40 o 
  -3  13   4       18.23       17.13      2.34 o 
  -2  13   4       35.81       37.24      3.65 o 
  -1  13   4       76.99       77.61      6.09 o 
   0  13   4        7.04       13.32      2.29 o 
   1  13   4        1.25        0.08      1.06 o 
   2  13   4        0.93        2.55      1.26 o 
   3  13   4       32.63       38.13      4.69 o 
   4  13   4       11.88       11.57      2.87 o 
  -4  14   4       21.73       24.47      3.47 o 
  -3  14   4       18.86       18.24      2.75 o 
  -2  14   4       26.25       23.05      3.06 o 
  -1  14   4       34.04       31.43      3.29 o 
   0  14   4        5.12       13.68      2.48 o 
   1  14   4        5.64        7.64      1.93 o 
   2  14   4        2.47        3.89      2.14 o 
 -11   0   5       36.35       33.46      4.37 o 
  -9   0   5      354.91      353.09     21.81 o 
  -7   0   5       12.68       13.87      1.83 o 
  -5   0   5      820.88      654.62     31.27 o 
  -3   0   5       46.36       61.23      2.16 o 
  -1   0   5       55.36       58.06      3.31 o 
   1   0   5       95.53       79.85      3.65 o 
   3   0   5        0.34        2.42      0.72 o 
   5   0   5       60.07       70.15     25.43 o 
   7   0   5      123.43      113.08      9.47 o 
   9   0   5       10.24       14.55      3.22 o 
 -12   1   5       14.24       11.50      2.16 o 
 -11   1   5       19.03       18.82      2.46 o 
 -10   1   5       42.73       31.35      2.92 o 
  -9   1   5       58.38       56.66      2.94 o 
  -8   1   5       86.72       80.98      3.33 o 
  -7   1   5      151.84      140.41      5.80 o 
  -6   1   5      290.63      258.31      8.38 o 
  -5   1   5     1153.47     1191.74     48.33 o 
  -4   1   5        1.96        5.70      0.56 o 
  -3   1   5        2.56        3.23      0.54 o 
  -2   1   5       87.18       60.35      1.61 o 
  -1   1   5        9.60        6.00      0.74 o 
   0   1   5       90.67      113.21      5.14 o 
   1   1   5       36.60       35.43      1.78 o 
   2   1   5       15.73       14.66      0.87 o 
   3   1   5      400.00      391.73     14.06 o 
   4   1   5       56.47       62.64      3.75 o 
   5   1   5      490.18      602.43    119.36 o 
   6   1   5      148.47      154.48      6.19 o 
   7   1   5       31.91       29.92      2.11 o 
   8   1   5        0.09       -0.31      1.01 o 
   9   1   5       14.67       13.91      2.00 o 
 -12   2   5        0.42       -0.81      1.46 o 
 -11   2   5       24.57       28.27      2.77 o 
 -10   2   5      122.65      106.98      5.69 o 
  -9   2   5       16.76       21.04      1.97 o 
  -8   2   5       14.41       18.24      1.51 o 
  -7   2   5      345.03      345.78     15.15 o 
  -6   2   5       25.89       20.92      1.19 o 
  -5   2   5       76.17      103.28      4.43 o 
  -4   2   5     1154.38     1130.08     42.87 o 
  -3   2   5      376.06      463.09     12.89 o 
  -2   2   5      123.59      113.22      2.46 o 
  -1   2   5       10.90       12.99      0.70 o 
   0   2   5      234.84      193.24      4.82 o 
   1   2   5      170.90      185.59      8.01 o 
   2   2   5      192.93      210.18      7.33 o 
   3   2   5       16.09       16.70      1.08 o 
   4   2   5      385.96      418.23     19.97 o 
   5   2   5      188.55      208.52     40.10 o 
   6   2   5      133.68      135.10      5.38 o 
   7   2   5        2.13        1.65      0.83 o 
   8   2   5      135.13      143.91      9.89 o 
   9   2   5        7.68        7.91      1.74 o 
 -12   3   5       52.59       47.17      5.26 o 
 -11   3   5        3.84        5.69      1.54 o 
 -10   3   5        0.52        2.82      0.99 o 
  -9   3   5       21.49       22.09      1.79 o 
  -8   3   5      260.99      275.41     11.10 o 
  -7   3   5       70.87       62.15      2.34 o 
  -6   3   5      967.92      915.52     40.27 o 
  -5   3   5       98.07      109.45      3.45 o 
  -4   3   5       33.12       46.84      1.44 o 
  -3   3   5       27.73       24.35      0.96 o 
  -2   3   5      232.12      210.21      5.29 o 
  -1   3   5      417.45      445.35     12.73 o 
   0   3   5       48.80       55.90      2.44 o 
   1   3   5      234.42      211.29      6.24 o 
   2   3   5      316.13      321.23     12.07 o 
   3   3   5      166.88      179.37      7.51 o 
   4   3   5     1149.42     1173.68     57.86 o 
   5   3   5      343.51      443.46    102.04 o 
   6   3   5        3.07        5.89      1.08 o 
   7   3   5        9.26        9.52      1.32 o 
   8   3   5        0.51        3.17      1.22 o 
   9   3   5        0.28        0.00      1.28 o 
 -11   4   5        3.11        3.24      1.50 o 
 -10   4   5       49.80       62.61      4.68 o 
  -9   4   5       78.48       85.26      4.90 o 
  -8   4   5        4.43        9.59      1.18 o 
  -7   4   5        2.87        3.23      0.63 o 
  -6   4   5      821.35      794.68     39.71 o 
  -5   4   5      302.49      281.92     11.09 o 
  -4   4   5      670.22      691.70     26.56 o 
  -3   4   5      464.77      452.22     17.16 o 
  -2   4   5      171.40      187.50      5.45 o 
  -1   4   5      102.17      108.29      6.13 o 
   0   4   5      116.75      121.80      3.55 o 
   1   4   5      633.45      649.89     33.54 o 
   2   4   5      159.11      149.59      4.89 o 
   3   4   5      104.03      121.36      7.54 o 
   4   4   5       42.23       45.09      7.19 o 
   5   4   5      113.25      121.63     16.78 o 
   6   4   5       24.43       16.10      1.47 o 
   7   4   5        7.21        9.56      1.24 o 
   8   4   5        0.02       -0.09      0.78 o 
   9   4   5        8.68       10.00      2.40 o 
 -11   5   5       91.49      106.20     14.18 o 
 -10   5   5        3.11        1.84      1.03 o 
  -9   5   5        6.81        8.11      1.48 o 
  -8   5   5        0.92        3.16      1.03 o 
  -7   5   5        0.11        0.65      0.56 o 
  -6   5   5        0.42        1.33      0.65 o 
  -5   5   5     1032.55      957.95     43.02 o 
  -4   5   5       17.95       15.29      2.24 o 
  -3   5   5      275.64      275.30      9.09 o 
  -2   5   5      138.92      154.05      9.73 o 
  -1   5   5      347.16      308.44     10.09 o 
   0   5   5        0.77        2.12      0.51 o 
   1   5   5      367.44      336.62     20.19 o 
   2   5   5       95.25       96.79      5.33 o 
   3   5   5        0.21        0.34      0.62 o 
   4   5   5       56.57       66.74      8.08 o 
   5   5   5       98.98       95.07      9.43 o 
   6   5   5       16.94       25.18      1.90 o 
   7   5   5        4.27        3.95      1.24 o 
   8   5   5        6.45        5.18      1.37 o 
   9   5   5        9.16       10.77      2.51 o 
 -11   6   5       19.85       17.90      3.01 o 
 -10   6   5        6.85        7.06      1.65 o 
  -9   6   5      151.47      172.95      9.54 o 
  -8   6   5        3.83        5.28      1.13 o 
  -7   6   5        4.64        6.66      1.01 o 
  -6   6   5       64.66       77.64      3.68 o 
  -5   6   5      579.15      557.39     23.55 o 
  -4   6   5      214.98      237.63      8.35 o 
  -3   6   5      522.48      552.71     24.50 o 
  -2   6   5      206.43      168.80      6.40 o 
  -1   6   5        0.76        3.97      0.67 o 
   0   6   5       15.73       12.64      2.04 o 
   1   6   5      220.27      199.29     11.97 o 
   2   6   5      168.56      198.00      7.27 o 
   3   6   5      385.60      384.62     15.83 o 
   4   6   5       36.99       33.35      1.70 o 
   5   6   5        4.75        3.77      1.10 o 
   6   6   5       10.14       14.44      1.83 o 
   7   6   5        3.13        2.36      1.25 o 
   8   6   5        0.14        4.72      1.47 o 
 -10   7   5        0.66        0.53      1.06 o 
  -9   7   5        1.35        0.32      1.12 o 
  -8   7   5      201.43      188.31      9.68 o 
  -7   7   5        0.74        1.08      0.63 o 
  -6   7   5      122.00      110.59      4.93 o 
  -5   7   5        3.49        3.44      0.72 o 
  -4   7   5      164.39      175.16      6.58 o 
  -3   7   5       22.41       20.98      1.27 o 
  -2   7   5      475.00      478.51     18.91 o 
  -1   7   5      199.29      199.96      8.20 o 
   0   7   5      481.22      480.17     19.07 o 
   1   7   5      123.16      108.99      5.32 o 
   2   7   5       17.26       16.97      1.15 o 
   3   7   5      101.26      129.70     15.96 o 
   4   7   5       99.92      100.74      4.89 o 
   5   7   5       35.53       31.32      2.79 o 
   6   7   5        2.85        1.81      1.17 o 
   7   7   5        0.74        1.72      1.28 o 
   8   7   5        0.04        1.98      1.29 o 
 -10   8   5       39.38       46.95      4.15 o 
  -9   8   5        7.96        4.40      1.37 o 
  -8   8   5       48.77       41.76      3.37 o 
  -7   8   5        1.05        1.21      1.08 o 
  -6   8   5       13.28       12.34      1.46 o 
  -5   8   5      137.08      150.85      6.08 o 
  -4   8   5      130.66      136.22      5.53 o 
  -3   8   5       15.76       14.40      1.37 o 
  -2   8   5       62.93       45.16      2.04 o 
  -1   8   5       33.94       40.32      2.21 o 
   0   8   5       57.79       55.40      2.30 o 
   1   8   5       54.76       58.62      2.57 o 
   2   8   5       33.41       41.25      5.52 o 
   3   8   5        3.03        3.24      0.87 o 
   4   8   5      198.08      183.01      9.22 o 
   5   8   5       10.37       13.29      2.39 o 
   6   8   5        6.20        9.34      1.72 o 
   7   8   5        1.52        6.89      1.70 o 
   8   8   5       21.62       12.85      2.39 o 
  -9   9   5        4.54        2.49      1.41 o 
  -8   9   5        5.28        8.64      2.52 o 
  -7   9   5      126.50      127.63      8.59 o 
  -6   9   5       36.63       39.22      2.66 o 
  -5   9   5       16.28       15.73      1.60 o 
  -4   9   5       12.73       11.24      1.01 o 
  -3   9   5       11.47        5.73      1.26 o 
  -2   9   5       98.83      113.20      5.45 o 
  -1   9   5       89.63       76.03      3.32 o 
   0   9   5      148.80      146.01     10.26 o 
   1   9   5       13.24       18.23      1.63 o 
   2   9   5       14.35       16.29      1.77 o 
   3   9   5        9.56        9.19      1.22 o 
   4   9   5        0.11       -1.05      1.05 o 
   5   9   5       32.22       34.74      3.23 o 
   6   9   5        0.32        0.05      1.17 o 
   7   9   5        8.70        9.51      1.93 o 
  -9  10   5      166.09      173.79     13.32 o 
  -8  10   5        2.74        3.31      1.91 o 
  -7  10   5        0.57        1.31      1.22 o 
  -6  10   5       15.35       18.70      2.25 o 
  -5  10   5       94.17      103.08      5.49 o 
  -4  10   5        5.52        4.53      1.10 o 
  -3  10   5        1.34        3.85      1.43 o 
  -2  10   5        1.28        3.28      0.81 o 
  -1  10   5       34.99       33.53      2.41 o 
   0  10   5        1.11        1.39      0.91 o 
   1  10   5      144.08      181.46     28.38 o 
   2  10   5       63.09       48.56      3.50 o 
   3  10   5        3.24        4.03      1.16 o 
   4  10   5        5.29        9.28      1.73 o 
   5  10   5        0.62        2.59      1.36 o 
   6  10   5        0.73        0.26      1.24 o 
  -8  11   5       56.82       53.56      5.25 o 
  -7  11   5        0.83        1.37      1.37 o 
  -6  11   5       42.58       36.53      3.19 o 
  -5  11   5       38.70       37.00      2.62 o 
  -4  11   5       13.19       19.85      2.07 o 
  -3  11   5       11.98       15.59      1.89 o 
  -2  11   5        1.26        2.13      1.73 o 
  -1  11   5      199.54      252.85     38.39 o 
   0  11   5       13.44       19.22      1.70 o 
   1  11   5       21.56       22.39      1.87 o 
   2  11   5       23.33       22.82      2.12 o 
   3  11   5        6.91        9.26      1.37 o 
   4  11   5        0.11        1.01      1.44 o 
   5  11   5       18.82       15.14      2.64 o 
   6  11   5       16.44       16.02      2.77 o 
  -7  12   5       26.57       26.61      3.03 o 
  -6  12   5        5.98        7.50      1.66 o 
  -5  12   5        2.31        3.60      1.28 o 
  -4  12   5       66.26       60.51      4.51 o 
  -3  12   5       12.02        6.93      1.52 o 
  -2  12   5       51.35       48.47      4.38 o 
  -1  12   5        6.92        8.07      1.69 o 
   0  12   5       58.65       61.98      5.13 o 
   1  12   5       21.42       21.86      2.10 o 
   2  12   5       26.23       22.73      2.13 o 
   3  12   5        1.21        0.26      1.03 o 
   4  12   5       17.79       13.48      2.21 o 
   5  12   5       18.33       16.16      2.57 o 
  -5  13   5        0.95        0.74      1.37 o 
  -4  13   5        0.00        1.87      1.30 o 
  -3  13   5        6.97        9.22      1.75 o 
  -2  13   5       14.05       13.47      2.39 o 
  -1  13   5       60.98       70.12      7.51 o 
   0  13   5       74.73       73.94      6.07 o 
   1  13   5        5.03        3.24      1.74 o 
   2  13   5        4.28        4.23      2.01 o 
   3  13   5        0.11       -1.59      1.59 o 
  -3  14   5        9.08       11.65      2.19 o 
  -2  14   5        6.06        9.36      3.25 o 
  -1  14   5        0.35        0.35      1.36 o 
   0  14   5        3.56        0.21      1.26 o 
   1  14   5       33.90       38.75      4.99 o 
 -12   0   6        5.89       11.88      4.78 o 
 -10   0   6       49.75       46.83      5.09 o 
  -8   0   6      690.82      608.96     39.43 o 
  -6   0   6       40.91       46.11      2.48 o 
  -4   0   6      805.67      907.76     46.21 o 
  -2   0   6        4.32        0.91      1.26 o 
   0   0   6      407.13      410.67     14.94 o 
   2   0   6      233.37      227.35     18.10 o 
   4   0   6      183.98      188.75     29.03 o 
   6   0   6       67.50       57.08      3.90 o 
   8   0   6       23.86       25.91      4.06 o 
 -12   1   6       40.73       33.03      5.59 o 
 -11   1   6       32.45       48.51      4.10 o 
 -10   1   6        6.60        9.78      1.54 o 
  -9   1   6        0.03        2.79      0.86 o 
  -8   1   6      276.97      258.31     10.37 o 
  -7   1   6      441.53      362.53     13.83 o 
  -6   1   6      392.00      412.91     15.35 o 
  -5   1   6      277.17      302.51     14.32 o 
  -4   1   6      506.14      485.44     15.88 o 
  -3   1   6       31.02       37.83      2.17 o 
  -2   1   6        1.50        1.29      0.83 o 
  -1   1   6      329.46      355.83     16.11 o 
   0   1   6        1.87        1.40      0.50 o 
   1   1   6       38.24       40.14      2.03 o 
   2   1   6        6.12        5.42      0.76 o 
   3   1   6        8.10        7.44      1.09 o 
   4   1   6       70.27       74.42      5.93 o 
   5   1   6        0.87        3.66      1.47 o 
   6   1   6       86.13       80.59      3.64 o 
   7   1   6        0.88        0.74      1.19 o 
   8   1   6        0.01        0.56      1.10 o 
   9   1   6        7.20        3.51      1.53 o 
 -11   2   6       36.12       29.64      3.04 o 
 -10   2   6       42.06       48.73      2.92 o 
  -9   2   6      127.83      122.70      5.91 o 
  -8   2   6        1.57        3.89      0.68 o 
  -7   2   6        9.67       14.32      1.00 o 
  -6   2   6       22.95       24.57      1.56 o 
  -5   2   6      198.64      182.13      5.90 o 
  -4   2   6       38.79       37.34      1.61 o 
  -3   2   6      492.57      415.76     14.04 o 
  -2   2   6      135.99      143.40      3.94 o 
  -1   2   6      127.53      138.95      4.19 o 
   0   2   6       97.45       87.74      2.57 o 
   1   2   6      259.18      291.35     10.13 o 
   2   2   6       38.26       35.89      1.51 o 
   3   2   6       86.05       84.41      5.71 o 
   4   2   6       75.86       68.78      5.49 o 
   5   2   6       16.68       19.18      2.89 o 
   6   2   6      137.20      117.88      6.39 o 
   7   2   6       18.01       18.09      1.80 o 
   8   2   6        3.64        4.30      1.51 o 
   9   2   6       15.75       14.47      2.18 o 
 -11   3   6       18.00       19.37      3.24 o 
 -10   3   6       24.12       21.32      1.97 o 
  -9   3   6        4.24       10.79      1.32 o 
  -8   3   6      230.25      217.59     11.48 o 
  -7   3   6      316.82      291.11     13.03 o 
  -6   3   6      667.24      658.84     28.11 o 
  -5   3   6     1568.43     1626.01     79.55 o 
  -4   3   6       36.98       35.01      1.66 o 
  -3   3   6       45.13       46.70      1.39 o 
  -2   3   6       28.11       38.19      2.19 o 
  -1   3   6      641.59      645.27     20.67 o 
   0   3   6      173.28      200.63      6.09 o 
   1   3   6      192.98      217.50      7.37 o 
   2   3   6        0.93        1.77      0.62 o 
   3   3   6       57.70       54.22      2.40 o 
   4   3   6       38.70       35.65      1.99 o 
   5   3   6      383.01      379.81     48.20 o 
   6   3   6       24.87       24.17      2.06 o 
   7   3   6       27.55       24.56      2.23 o 
   8   3   6        0.10       -0.63      1.16 o 
   9   3   6        0.63        2.29      2.59 o 
 -11   4   6        0.55        5.14      2.31 o 
 -10   4   6       17.42       21.27      2.50 o 
  -9   4   6       57.11       63.00      4.23 o 
  -8   4   6       20.12       17.99      1.20 o 
  -7   4   6        3.38        4.86      1.08 o 
  -6   4   6       65.22       57.30      2.63 o 
  -5   4   6      143.15      144.26      5.12 o 
  -4   4   6     1294.54     1350.91     68.38 o 
  -3   4   6      104.01       94.99      2.93 o 
  -2   4   6      331.77      298.99      9.16 o 
  -1   4   6      123.34      142.11      4.23 o 
   0   4   6       47.29       50.78      1.74 o 
   1   4   6        0.02        0.18      0.49 o 
   2   4   6      489.24      476.44     21.53 o 
   3   4   6      314.99      293.71     12.87 o 
   4   4   6       31.41       41.09      4.01 o 
   5   4   6        5.78        7.87      2.21 o 
   6   4   6       45.59       43.03      2.71 o 
   7   4   6        0.79        1.02      0.89 o 
   8   4   6        1.59        1.29      1.82 o 
 -11   5   6       25.08       30.25      4.74 o 
 -10   5   6        4.17        6.01      1.58 o 
  -9   5   6       29.42       23.83      1.96 o 
  -8   5   6       24.21       24.15      1.80 o 
  -7   5   6       16.62       13.92      1.04 o 
  -6   5   6       16.28       20.20      1.54 o 
  -5   5   6       22.05       17.00      1.39 o 
  -4   5   6      390.39      381.74     15.06 o 
  -3   5   6      106.09      101.43      3.85 o 
  -2   5   6      122.17      134.51      9.67 o 
  -1   5   6       52.08       48.77      1.84 o 
   0   5   6      431.96      444.61     16.76 o 
   1   5   6        0.19        0.97      0.62 o 
   2   5   6       33.16       35.68      1.72 o 
   3   5   6        3.03        2.84      0.79 o 
   4   5   6      118.70      126.78     19.81 o 
   5   5   6       88.08       83.45     13.56 o 
   6   5   6        3.47        4.29      1.03 o 
   7   5   6        7.99        5.66      1.42 o 
   8   5   6        0.82        0.97      1.75 o 
 -10   6   6       54.67       57.73      4.81 o 
  -9   6   6       14.55       10.96      1.41 o 
  -8   6   6      122.39      125.58      6.61 o 
  -7   6   6       28.05       24.57      1.72 o 
  -6   6   6        5.56       11.57      1.13 o 
  -5   6   6        4.84        7.91      1.10 o 
  -4   6   6      602.98      584.51     25.55 o 
  -3   6   6      142.21      108.72      4.10 o 
  -2   6   6        0.18        1.12      0.85 o 
  -1   6   6        7.59       16.93      1.36 o 
   0   6   6       54.56       59.91      2.38 o 
   1   6   6       85.82       91.80      3.84 o 
   2   6   6      359.77      380.52     19.58 o 
   3   6   6       76.76       64.17      3.31 o 
   4   6   6       49.83       49.25      6.74 o 
   5   6   6        0.67       -0.78      1.03 o 
   6   6   6       12.80       17.87      2.07 o 
   7   6   6        0.52        1.27      1.22 o 
   8   6   6        4.60        6.60      3.16 o 
 -10   7   6        7.61        6.02      1.98 o 
  -9   7   6        1.28        0.36      1.05 o 
  -8   7   6        8.78        9.50      1.26 o 
  -7   7   6      237.67      244.94     12.09 o 
  -6   7   6       14.83       13.40      1.12 o 
  -5   7   6      235.45      217.06      8.95 o 
  -4   7   6      234.76      213.67     10.17 o 
  -3   7   6      308.96      317.92     14.90 o 
  -2   7   6       50.50       48.45      2.69 o 
  -1   7   6      441.02      487.08     30.05 o 
   0   7   6       22.95       15.40      1.46 o 
   1   7   6      315.13      322.37     14.72 o 
   2   7   6       19.94       18.34      1.31 o 
   3   7   6       76.82       76.13      3.32 o 
   4   7   6        8.42       15.37      1.62 o 
   5   7   6      156.85      140.12      8.67 o 
   6   7   6       20.77       13.44      1.91 o 
   7   7   6        6.09        5.53      1.58 o 
 -10   8   6       27.42       25.29      3.78 o 
  -9   8   6       39.42       38.55      3.36 o 
  -8   8   6        0.18        0.65      1.01 o 
  -7   8   6        2.23        6.97      1.44 o 
  -6   8   6       19.56       22.23      1.47 o 
  -5   8   6       94.12      112.27      4.91 o 
  -4   8   6        4.43        7.12      0.91 o 
  -3   8   6       28.03       22.59      1.50 o 
  -2   8   6        2.10        5.05      1.14 o 
  -1   8   6       61.81       59.96      4.24 o 
   0   8   6      107.49      101.61      4.15 o 
   1   8   6      145.04      154.13      7.20 o 
   2   8   6       50.74       50.36      3.11 o 
   3   8   6        1.91        1.37      0.94 o 
   4   8   6       17.43       14.59      1.96 o 
   5   8   6       15.28       14.22      2.79 o 
   6   8   6        0.75        2.72      1.78 o 
   7   8   6       10.63       12.00      2.09 o 
  -9   9   6       49.84       51.25      5.97 o 
  -8   9   6       19.78       19.98      2.48 o 
  -7   9   6        2.35        8.17      2.11 o 
  -6   9   6       17.78       25.82      2.08 o 
  -5   9   6       18.20       21.80      1.42 o 
  -4   9   6       20.45       19.88      1.48 o 
  -3   9   6       53.35       48.29      2.47 o 
  -2   9   6        7.59       11.17      1.10 o 
  -1   9   6       39.47       34.76      3.39 o 
   0   9   6       44.02       55.31      2.58 o 
   1   9   6       88.57       80.35      4.43 o 
   2   9   6       42.31       49.95      6.81 o 
   3   9   6        2.56        5.12      1.10 o 
   4   9   6        7.30        7.97      1.81 o 
   5   9   6        0.95        5.31      1.59 o 
   6   9   6       30.37       29.48      3.21 o 
  -8  10   6      166.20      179.96     16.65 o 
  -7  10   6        8.24        4.86      1.56 o 
  -6  10   6        0.88        1.32      0.93 o 
  -5  10   6        2.41        3.51      0.93 o 
  -4  10   6      130.67      107.66      6.55 o 
  -3  10   6       26.04       19.81      1.41 o 
  -2  10   6        4.18        7.36      1.23 o 
  -1  10   6       28.01       35.63      4.12 o 
   0  10   6        5.71       10.09      1.40 o 
   1  10   6       14.26       11.13      2.04 o 
   2  10   6       58.62       58.66      3.64 o 
   3  10   6        1.63        1.61      0.99 o 
   4  10   6        0.22        2.54      1.68 o 
   5  10   6        3.32        4.22      1.64 o 
   6  10   6        6.65        7.47      2.03 o 
  -7  11   6       60.84       72.17      5.82 o 
  -6  11   6        3.62        5.57      1.54 o 
  -5  11   6        0.00        0.71      0.86 o 
  -4  11   6        2.54        1.60      1.08 o 
  -3  11   6       16.66       17.20      2.51 o 
  -2  11   6       12.89       10.01      1.77 o 
  -1  11   6       12.06       15.93      1.71 o 
   0  11   6      158.91      182.07     26.73 o 
   1  11   6        1.06        0.22      1.00 o 
   2  11   6        0.19        3.51      2.21 o 
   3  11   6        3.47        5.60      1.66 o 
   4  11   6        8.20        4.06      1.52 o 
   5  11   6        6.04       12.77      2.42 o 
  -6  12   6       23.93       22.06      7.70 o 
  -5  12   6        0.04        3.21      2.37 o 
  -4  12   6        7.86       14.00      2.05 o 
  -3  12   6       23.37       23.24      2.55 o 
  -2  12   6       41.39       45.27      5.77 o 
  -1  12   6       15.92        9.91      2.06 o 
   0  12   6        2.70        2.56      1.44 o 
   1  12   6      101.09      119.34      7.64 o 
   2  12   6       12.05       10.73      1.87 o 
   3  12   6        1.96        4.94      1.59 o 
  -5  13   6       42.79       43.13      5.67 o 
  -4  13   6        5.01        6.45      1.97 o 
  -3  13   6        2.07        3.15      1.40 o 
  -2  13   6        6.66       10.53      2.21 o 
  -1  13   6       31.54       32.29      3.97 o 
   0  13   6       23.92       29.59      3.23 o 
   1  13   6        4.31        2.10      1.49 o 
   2  13   6        3.90        1.71      1.69 o 
 -11   0   7        0.01        1.19      2.96 o 
  -9   0   7       15.82       28.94      2.40 o 
  -7   0   7       95.98       87.17      5.34 o 
  -5   0   7      154.97      143.69     10.99 o 
  -3   0   7     1107.47     1145.41    102.96 o 
  -1   0   7       31.19       29.56      2.93 o 
   1   0   7       12.77       14.67      1.45 o 
   3   0   7      232.71      209.40     26.18 o 
   5   0   7       11.87       14.46      1.96 o 
   7   0   7        0.02       -1.16      1.65 o 
 -11   1   7       76.18       83.64     10.53 o 
 -10   1   7        2.74        2.78      1.19 o 
  -9   1   7        0.43        1.77      0.64 o 
  -8   1   7        1.63        1.72      0.68 o 
  -7   1   7       45.66       44.95      1.82 o 
  -6   1   7      347.13      319.16     11.15 o 
  -5   1   7      511.31      517.02     30.34 o 
  -4   1   7       87.59       75.84      4.37 o 
  -3   1   7      263.87      230.01     11.69 o 
  -2   1   7      250.61      242.82     12.02 o 
  -1   1   7        0.41        0.24      0.89 o 
   0   1   7        0.52        1.73      0.82 o 
   1   1   7      283.12      291.85      9.50 o 
   2   1   7       12.65       10.66      0.91 o 
   3   1   7      150.11      141.15      6.67 o 
   4   1   7      104.64      109.86     10.00 o 
   5   1   7       52.73       47.70      2.51 o 
   6   1   7       17.29       21.88      5.50 o 
   7   1   7       25.36       29.32      2.77 o 
   8   1   7       12.35       11.16      1.98 o 
 -11   2   7        2.75        4.80      4.28 o 
 -10   2   7       85.81       69.39      4.77 o 
  -9   2   7       25.80       21.82      1.45 o 
  -8   2   7       95.88      100.17      4.15 o 
  -7   2   7       78.43       84.80      3.39 o 
  -6   2   7       78.60       72.53      3.01 o 
  -5   2   7      222.91      226.96      9.32 o 
  -4   2   7     1195.78     1133.18     74.39 o 
  -3   2   7      123.63      122.74      6.30 o 
  -2   2   7       11.40       13.80      1.47 o 
  -1   2   7       67.16       62.98      3.53 o 
   0   2   7       45.63       51.98      1.94 o 
   1   2   7       29.50       28.09      1.28 o 
   2   2   7      443.04      450.52     18.51 o 
   3   2   7      436.59      400.16     21.31 o 
   4   2   7        6.50        6.08      1.18 o 
   5   2   7        0.00       -0.68      0.68 o 
   6   2   7        2.67        1.06      1.00 o 
   7   2   7        9.64        6.76      1.57 o 
   8   2   7       17.53       18.03      2.50 o 
 -11   3   7        0.32       -1.70      3.14 o 
 -10   3   7       47.73       51.31      4.36 o 
  -9   3   7        1.38        3.16      0.89 o 
  -8   3   7        9.91       10.22      0.91 o 
  -7   3   7      212.34      220.38      8.94 o 
  -6   3   7       91.01       97.60      3.70 o 
  -5   3   7      116.17      113.22      5.08 o 
  -4   3   7      520.29      490.62     21.64 o 
  -3   3   7        6.79        8.18      0.74 o 
  -2   3   7      261.03      241.79      8.46 o 
  -1   3   7      132.83      144.99      5.23 o 
   0   3   7      256.86      276.48     11.31 o 
   1   3   7       87.58       95.91      3.50 o 
   2   3   7      172.33      192.56      7.62 o 
   3   3   7       17.44       16.88      1.42 o 
   4   3   7      217.99      208.52     12.06 o 
   5   3   7        3.19        0.48      0.91 o 
   6   3   7      108.92      100.02     15.69 o 
   7   3   7       40.78       37.17      3.10 o 
   8   3   7        0.02        1.33      1.75 o 
 -11   4   7        0.03       -1.72      2.14 o 
 -10   4   7        4.19        4.72      1.48 o 
  -9   4   7       14.14       10.93      1.29 o 
  -8   4   7       28.34       38.32      2.37 o 
  -7   4   7        2.70        3.04      0.71 o 
  -6   4   7      127.62      122.89      4.84 o 
  -5   4   7       55.71       54.84      2.76 o 
  -4   4   7       14.45       14.37      1.19 o 
  -3   4   7      687.75      678.46     31.82 o 
  -2   4   7        3.60        3.23      0.97 o 
  -1   4   7      223.02      212.57      9.20 o 
   0   4   7        3.68        2.75      0.92 o 
   1   4   7       84.50       83.09      3.32 o 
   2   4   7       63.28       63.26      3.17 o 
   3   4   7       57.33       73.76      4.19 o 
   4   4   7        2.70        3.42      0.83 o 
   5   4   7       24.10       16.69      2.82 o 
   6   4   7       36.04       31.71      4.60 o 
   7   4   7       52.51       46.03      3.96 o 
   8   4   7        0.46        0.88      1.57 o 
 -10   5   7       10.33       12.55      2.32 o 
  -9   5   7        2.27        8.50      1.54 o 
  -8   5   7       10.61       14.89      1.39 o 
  -7   5   7      329.68      316.96     14.24 o 
  -6   5   7       11.30       13.13      1.23 o 
  -5   5   7        1.37        1.29      0.67 o 
  -4   5   7       69.27       71.89      3.52 o 
  -3   5   7       33.13       34.19      2.66 o 
  -2   5   7        7.84        6.89      1.08 o 
  -1   5   7       53.43       63.02      2.42 o 
   0   5   7       36.63       39.05      1.77 o 
   1   5   7       33.75       31.56      1.74 o 
   2   5   7       61.14       52.55      2.44 o 
   3   5   7       23.54       21.98      1.47 o 
   4   5   7        0.68        3.03      0.82 o 
   5   5   7       90.22       86.25     13.57 o 
   6   5   7       28.35       30.27      2.46 o 
   7   5   7        0.17        0.35      1.33 o 
 -10   6   7       13.36       15.57      3.53 o 
  -9   6   7      169.98      179.09     11.75 o 
  -8   6   7        5.54        9.57      1.48 o 
  -7   6   7      185.62      174.74      8.82 o 
  -6   6   7      138.79      148.11      6.22 o 
  -5   6   7        2.44        3.53      0.85 o 
  -4   6   7        6.78       10.67      0.97 o 
  -3   6   7      546.24      498.11     21.47 o 
  -2   6   7      495.50      573.85     29.64 o 
  -1   6   7       95.96       79.39      3.02 o 
   0   6   7        0.66        2.58      0.99 o 
   1   6   7       12.11       13.53      1.12 o 
   2   6   7        4.81        5.28      0.90 o 
   3   6   7       86.19       83.53      3.82 o 
   4   6   7        0.68        4.81      1.94 o 
   5   6   7        0.25       -0.42      1.00 o 
   6   6   7       45.76       48.15      4.27 o 
   7   6   7       24.05       18.58      2.47 o 
 -10   7   7       21.73       29.50      4.69 o 
  -9   7   7        1.26        1.50      1.89 o 
  -8   7   7       51.38       56.14      4.08 o 
  -7   7   7        7.19       10.03      1.44 o 
  -6   7   7      315.81      275.98     12.34 o 
  -5   7   7      123.00      107.84      4.97 o 
  -4   7   7      305.80      293.51     12.85 o 
  -3   7   7       62.31       65.74      2.93 o 
  -2   7   7       30.74       51.43      4.45 o 
  -1   7   7        2.05        2.91      0.72 o 
   0   7   7      185.29      184.99      7.64 o 
   1   7   7      105.28       93.07      4.52 o 
   2   7   7        1.65        3.30      0.94 o 
   3   7   7        1.82        1.73      0.91 o 
   4   7   7        0.34        3.03      0.95 o 
   5   7   7       56.34       51.77      4.13 o 
   6   7   7       53.88       48.34      4.44 o 
  -9   8   7       34.46       35.02      8.30 o 
  -8   8   7      197.10      216.49     18.52 o 
  -7   8   7        2.73        2.93      1.53 o 
  -6   8   7        7.46        9.66      1.62 o 
  -5   8   7       21.13       23.69      1.93 o 
  -4   8   7      143.72      125.37      5.37 o 
  -3   8   7       76.41       86.99      4.00 o 
  -2   8   7        2.65        8.90      1.11 o 
  -1   8   7       10.66        9.22      0.90 o 
   0   8   7        7.42        2.24      0.78 o 
   1   8   7       15.42       15.68      1.19 o 
   2   8   7       44.90       47.34      2.97 o 
   3   8   7        0.13        0.37      1.06 o 
   4   8   7        4.53        2.53      1.24 o 
   5   8   7        0.85        1.42      1.16 o 
   6   8   7        7.08        6.36      2.17 o 
  -8   9   7       33.83       29.42      5.38 o 
  -7   9   7       85.04       89.51      7.79 o 
  -6   9   7       44.74       43.92      3.34 o 
  -5   9   7        5.13        5.28      1.38 o 
  -4   9   7        9.17       12.86      1.17 o 
  -3   9   7       17.07       22.47      1.80 o 
  -2   9   7       14.34       14.11      2.02 o 
  -1   9   7       31.10       35.62      3.07 o 
   0   9   7       62.65       62.18      3.09 o 
   1   9   7        3.75        8.87      1.48 o 
   2   9   7       12.37        9.15      1.37 o 
   3   9   7       37.54       35.11      6.21 o 
   4   9   7        0.48        1.98      1.21 o 
   5   9   7        0.03        0.95      1.36 o 
  -8  10   7        0.75       -0.01      2.14 o 
  -7  10   7       85.90       84.71      9.47 o 
  -6  10   7        0.13        1.00      1.08 o 
  -5  10   7        3.41        5.53      1.36 o 
  -4  10   7        0.06        0.15      1.23 o 
  -3  10   7       80.10       78.51      3.97 o 
  -2  10   7       14.60       14.12      1.43 o 
  -1  10   7        1.06        0.99      1.19 o 
   0  10   7        8.73        7.86      1.37 o 
   1  10   7       57.19       57.60      3.65 o 
   2  10   7        9.79        7.04      2.21 o 
   3  10   7       17.36       16.54      2.09 o 
   4  10   7        2.17        0.36      1.21 o 
  -7  11   7       24.62       29.67      4.98 o 
  -6  11   7       38.45       40.55      4.52 o 
  -5  11   7       13.34       16.52      2.36 o 
  -4  11   7        0.21       -0.67      1.21 o 
  -3  11   7        1.62        1.63      1.72 o 
  -2  11   7       33.02       41.23      4.21 o 
  -1  11   7       27.70       23.32      2.24 o 
   0  11   7        1.17        1.57      1.14 o 
   1  11   7       67.80       63.43      9.31 o 
   2  11   7        1.63        1.73      1.51 o 
   3  11   7        1.06        2.20      1.53 o 
  -5  12   7       12.21       24.10      6.32 o 
  -4  12   7       10.28       10.88      3.04 o 
  -3  12   7        7.01       12.19      2.32 o 
  -2  12   7        8.25        6.42      3.33 o 
  -1  12   7       18.55       13.21      3.24 o 
   0  12   7        0.03       -0.34      1.72 o 
   1  12   7        1.63       -0.30      1.47 o 
   2  12   7       64.60       73.76      9.60 o 
  -2  13   7       10.67       15.22      4.06 o 
  -1  13   7        2.34        4.37      1.92 o 
 -10   0   8        2.94        5.60      2.89 o 
  -8   0   8        3.63        9.44      2.21 o 
  -6   0   8       73.66       81.01      7.50 o 
  -4   0   8      448.20      402.06     33.93 o 
  -2   0   8       63.07       50.41      4.91 o 
   0   0   8        0.00       -0.57      1.31 o 
   2   0   8      392.29      391.64     35.03 o 
   4   0   8        0.16        0.31      3.27 o 
   6   0   8        0.71        4.63      5.16 o 
 -11   1   8       45.13       43.07      8.68 o 
 -10   1   8       31.04       33.92      3.51 o 
  -9   1   8        0.34        0.71      1.03 o 
  -8   1   8        5.27        7.31      1.44 o 
  -7   1   8        3.31        5.24      1.53 o 
  -6   1   8      549.49      525.13     34.70 o 
  -5   1   8      163.60      149.63      8.79 o 
  -4   1   8       15.09       17.12      1.80 o 
  -3   1   8       10.51        9.49      1.65 o 
  -2   1   8       37.75       35.38      2.74 o 
  -1   1   8       26.62       31.10      2.57 o 
   0   1   8       72.50       74.25      4.81 o 
   1   1   8       26.27       31.82      2.78 o 
   2   1   8       21.60       20.04      2.58 o 
   3   1   8       14.77       18.03      1.40 o 
   4   1   8       49.20       46.78      4.10 o 
   5   1   8        0.94        1.14      0.73 o 
   6   1   8        3.60        6.39      2.43 o 
   7   1   8        0.13        0.08      1.60 o 
 -11   2   8        0.03       -2.44      2.44 o 
 -10   2   8        9.58       14.77      2.42 o 
  -9   2   8       50.62       56.96      3.91 o 
  -8   2   8       42.43       49.83      4.11 o 
  -7   2   8      300.17      271.29     16.56 o 
  -6   2   8        6.17       13.40      1.93 o 
  -5   2   8      133.55      109.36      6.70 o 
  -4   2   8       10.68       10.81      1.53 o 
  -3   2   8      637.09      601.69     36.92 o 
  -2   2   8        6.40        6.08      1.35 o 
  -1   2   8       40.03       40.96      3.06 o 
   0   2   8      109.73       94.27      5.85 o 
   1   2   8       12.67       16.10      1.97 o 
   2   2   8       80.69       72.64      3.76 o 
   3   2   8      187.69      170.96      7.72 o 
   4   2   8       29.12       29.11      2.18 o 
   5   2   8        0.46        0.43      0.70 o 
   6   2   8       18.01       19.85      5.73 o 
   7   2   8        0.19        1.38      1.84 o 
 -10   3   8       28.66       34.16      3.99 o 
  -9   3   8        7.05       13.28      2.34 o 
  -8   3   8       81.07       77.05      5.07 o 
  -7   3   8       61.67       69.02      4.58 o 
  -6   3   8      166.04      142.07      8.67 o 
  -5   3   8      319.09      325.69     20.19 o 
  -4   3   8      278.33      284.11     16.89 o 
  -3   3   8      194.06      206.33     12.23 o 
  -2   3   8        6.52       10.78      1.83 o 
  -1   3   8        2.95        5.82      1.27 o 
   0   3   8       91.07       87.81      5.48 o 
   1   3   8      294.05      305.31     14.30 o 
   2   3   8        1.71        1.70      0.78 o 
   3   3   8        3.32        7.37      1.12 o 
   4   3   8       13.17       13.64      2.39 o 
   5   3   8       19.90       17.42      1.56 o 
   6   3   8        4.16        3.03      2.12 o 
   7   3   8       40.19       38.81      8.93 o 
 -10   4   8       26.78       19.14      2.77 o 
  -9   4   8        1.38        2.55      1.42 o 
  -8   4   8       45.29       47.52      3.65 o 
  -7   4   8       55.20       60.00      4.63 o 
  -6   4   8        3.06        3.31      1.36 o 
  -5   4   8      145.99      126.67      7.92 o 
  -4   4   8        8.18        7.44      1.60 o 
  -3   4   8       29.03       34.92      3.06 o 
  -2   4   8      316.22      302.91     17.95 o 
  -1   4   8        3.21        1.95      1.34 o 
   0   4   8       27.80       34.79      2.26 o 
   1   4   8       39.19       48.82      2.79 o 
   2   4   8       25.52       29.02      2.49 o 
   3   4   8       33.66       27.10      1.73 o 
   4   4   8       19.39       16.55      1.33 o 
   5   4   8        7.34       11.48      1.80 o 
   6   4   8        1.20        4.14      2.05 o 
   7   4   8       21.45       17.92      5.16 o 
 -10   5   8        0.13       -0.52      1.41 o 
  -9   5   8       20.55       20.27      2.71 o 
  -8   5   8        3.63        8.10      1.43 o 
  -7   5   8       67.11       54.58      4.50 o 
  -6   5   8      311.84      289.92     17.92 o 
  -5   5   8        0.03        0.38      0.98 o 
  -4   5   8       49.93       58.09      4.34 o 
  -3   5   8      117.96      114.86      7.44 o 
  -2   5   8        2.16        7.10      1.43 o 
  -1   5   8        8.51        8.42      1.06 o 
   0   5   8      190.97      193.56      9.11 o 
   1   5   8       98.01       84.00      4.48 o 
   2   5   8       21.31       22.59      1.71 o 
   3   5   8        0.36        2.23      1.20 o 
   4   5   8       14.58       17.78      1.45 o 
   5   5   8        2.23        6.86      2.36 o 
   6   5   8       36.88       37.04      4.41 o 
 -10   6   8       15.60       21.43      6.04 o 
  -9   6   8       12.29       10.66      2.15 o 
  -8   6   8      107.29      103.48      8.39 o 
  -7   6   8       10.88        7.72      1.47 o 
  -6   6   8       71.48       69.39      5.02 o 
  -5   6   8      110.35      104.08      6.84 o 
  -4   6   8       41.43       38.48      2.45 o 
  -3   6   8        5.76        9.21      1.37 o 
  -2   6   8      225.75      217.28     10.56 o 
  -1   6   8       27.87       25.65      1.76 o 
   0   6   8       30.93       25.36      1.79 o 
   1   6   8        4.06        5.63      0.96 o 
   2   6   8       53.11       60.71      3.51 o 
   3   6   8        4.87        6.40      1.12 o 
   4   6   8       33.11       32.69      3.08 o 
   5   6   8       11.77       11.45      7.40 o 
   6   6   8       13.03       11.67      2.99 o 
  -9   7   8       10.28       12.13      3.36 o 
  -8   7   8        7.72        6.66      1.98 o 
  -7   7   8      135.11      141.89      8.87 o 
  -6   7   8       55.61       54.87      4.04 o 
  -5   7   8       76.54       83.97      4.70 o 
  -4   7   8       15.63       19.79      1.65 o 
  -3   7   8      137.67      140.11      8.02 o 
  -2   7   8       81.55       87.03      4.67 o 
  -1   7   8      198.06      192.39      9.61 o 
   0   7   8        0.04       -0.01      0.83 o 
   1   7   8      100.59      116.95      6.15 o 
   2   7   8       16.98       12.00      1.35 o 
   3   7   8        3.88        5.64      1.18 o 
   4   7   8       13.77       12.13      4.50 o 
   5   7   8        7.77        9.64      2.13 o 
  -8   8   8       22.09       21.83      4.23 o 
  -7   8   8       93.77       88.03      7.24 o 
  -6   8   8       52.88       52.74      4.08 o 
  -5   8   8       17.32       17.53      2.54 o 
  -4   8   8        3.46        6.02      1.12 o 
  -3   8   8      245.22      238.75     12.70 o 
  -2   8   8      113.30      114.42      6.02 o 
  -1   8   8        3.26        7.95      1.11 o 
   0   8   8       14.24       11.87      1.55 o 
   1   8   8       27.23       29.42      2.19 o 
   2   8   8        4.87       10.23      1.62 o 
   3   8   8       47.69       47.85      3.65 o 
   4   8   8       20.52       27.27     13.48 o 
   5   8   8        6.10        8.77      3.14 o 
  -8   9   8       12.06        9.74      5.44 o 
  -7   9   8        8.58       10.02      2.68 o 
  -6   9   8       95.90       98.04      8.14 o 
  -5   9   8       22.56       23.17      2.27 o 
  -4   9   8       10.16       12.35      1.42 o 
  -3   9   8        3.76        3.44      1.07 o 
  -2   9   8      118.74      104.09      6.01 o 
  -1   9   8        5.38        3.99      1.54 o 
   0   9   8       19.79       27.89      2.42 o 
   1   9   8        8.13        8.56      1.67 o 
   2   9   8        2.65        2.57      1.09 o 
   3   9   8        4.75        4.55      2.13 o 
   4   9   8       11.49       10.38      2.89 o 
  -7  10   8       17.95        5.53      3.27 o 
  -6  10   8       15.53       23.55      4.22 o 
  -5  10   8        6.76        7.41      1.93 o 
  -4  10   8        2.61        3.68      1.58 o 
  -3  10   8        0.52        1.47      1.01 o 
  -2  10   8       57.11       47.67      3.69 o 
  -1  10   8       37.84       33.51      3.11 o 
   0  10   8        6.58        8.96      1.52 o 
   1  10   8       17.21       18.25      2.52 o 
   2  10   8       26.51       46.38      7.82 o 
   3  10   8        0.28        3.32      2.92 o 
  -5  11   8       11.16       14.49      6.04 o 
  -4  11   8        3.34        8.12      2.46 o 
  -3  11   8        2.51       -0.40      3.14 o 
  -2  11   8        4.87        4.45      3.02 o 
  -1  11   8       49.59       56.31      4.99 o 
   0  11   8       22.80       22.31      3.17 o 
   1  11   8        0.36       -0.14      2.09 o 
   2  11   8       10.99       12.79      4.81 o 
  -3  12   8       35.00       36.39      6.02 o 
  -2  12   8       13.71       13.68      3.62 o 
  -1  12   8        0.22       -0.31      1.85 o 
  -9   0   9       13.53       18.29      3.71 o 
  -7   0   9        4.21        5.45      1.93 o 
  -5   0   9      103.35      104.59     10.12 o 
  -3   0   9      377.04      364.24     33.22 o 
  -1   0   9      106.77      105.30      9.61 o 
   1   0   9       16.70       16.40      2.93 o 
   3   0   9      107.76      100.88     10.14 o 
   5   0   9        0.09        1.55      1.60 o 
 -10   1   9       13.78       16.51      3.89 o 
  -9   1   9       50.10       52.40      4.37 o 
  -8   1   9        0.55        2.94      1.65 o 
  -7   1   9        8.31        9.25      1.60 o 
  -6   1   9       22.27       27.27      2.69 o 
  -5   1   9      230.88      223.57     14.37 o 
  -4   1   9       58.23       54.79      4.05 o 
  -3   1   9       28.55       26.93      2.73 o 
  -2   1   9       30.83       31.18      3.01 o 
  -1   1   9      287.64      308.19     19.37 o 
   0   1   9       62.55       71.07      5.16 o 
   1   1   9       90.39      102.09      7.02 o 
   2   1   9        0.66        6.71      1.71 o 
   3   1   9       14.00       15.59      2.17 o 
   4   1   9       42.43       36.09      3.55 o 
   5   1   9       32.41       35.02      3.26 o 
   6   1   9        1.13        9.92      6.37 o 
 -10   2   9        0.62        6.84      2.79 o 
  -9   2   9        0.71        2.31      1.21 o 
  -8   2   9       87.71       93.74      6.87 o 
  -7   2   9       21.61       26.11      2.56 o 
  -6   2   9       17.08       21.21      2.36 o 
  -5   2   9        8.56        5.71      2.07 o 
  -4   2   9      259.41      247.00     15.45 o 
  -3   2   9        6.56        9.72      1.68 o 
  -2   2   9      585.37      597.05     41.27 o 
  -1   2   9       53.91       51.49      4.16 o 
   0   2   9       12.57       14.56      2.12 o 
   1   2   9       20.37       22.56      2.59 o 
   2   2   9        2.53        3.05      1.39 o 
   3   2   9        4.76        5.81      1.55 o 
   4   2   9       36.07       34.33      3.92 o 
   5   2   9        7.79        8.38      2.14 o 
   6   2   9        1.68        2.22      4.65 o 
 -10   3   9       23.01       14.80      3.32 o 
  -9   3   9       15.37       12.55      2.52 o 
  -8   3   9        3.26        4.12      1.31 o 
  -7   3   9        2.31        7.10      1.51 o 
  -6   3   9      182.97      180.99     12.04 o 
  -5   3   9      123.42      143.66      9.79 o 
  -4   3   9        2.17        3.54      1.36 o 
  -3   3   9       88.50       84.30      5.86 o 
  -2   3   9       40.30       31.70      2.98 o 
  -1   3   9       68.74       72.56      5.12 o 
   0   3   9      107.11      105.02      6.82 o 
   1   3   9        4.54        9.70      1.73 o 
   2   3   9      103.82      103.93      7.42 o 
   3   3   9        1.18        2.28      1.31 o 
   4   3   9        0.92        2.45      2.26 o 
   5   3   9        5.87        6.98      4.49 o 
   6   3   9        8.60       24.78      9.02 o 
 -10   4   9        5.21       10.17      2.32 o 
  -9   4   9        4.10        6.89      2.05 o 
  -8   4   9       21.15       14.54      2.06 o 
  -7   4   9       14.90       20.04      2.40 o 
  -6   4   9       44.91       51.01      4.38 o 
  -5   4   9      157.07      162.71     10.80 o 
  -4   4   9       30.37       32.05      3.05 o 
  -3   4   9       50.62       56.76      4.51 o 
  -2   4   9        3.67        4.00      1.63 o 
  -1   4   9      224.26      262.97     17.22 o 
   0   4   9        1.56        1.55      1.56 o 
   1   4   9        7.37        7.45      2.47 o 
   2   4   9      103.40       90.54      6.30 o 
   3   4   9       16.67       16.90      2.19 o 
   4   4   9       11.94       12.61      1.99 o 
   5   4   9        2.13        1.76      2.71 o 
  -8   5   9       38.66       44.95      3.78 o 
  -7   5   9       53.13       49.94      4.13 o 
  -6   5   9        0.01       -0.21      1.07 o 
  -5   5   9      168.13      181.40     12.55 o 
  -4   5   9        5.82        7.66      1.62 o 
  -3   5   9        2.22        6.43      1.57 o 
  -2   5   9        6.49        1.24      1.24 o 
  -1   5   9        2.36        6.62      1.92 o 
   0   5   9        0.77        5.37      2.02 o 
   1   5   9       56.46       67.85      4.97 o 
   2   5   9        0.03        0.91      1.07 o 
   3   5   9        8.84       13.33      2.12 o 
   4   5   9        0.00        2.72      2.58 o 
   5   5   9       15.84       22.31     13.71 o 
  -9   6   9       24.00       20.86      3.46 o 
  -8   6   9        0.23        1.41      2.23 o 
  -7   6   9      262.45      275.24     19.70 o 
  -6   6   9        2.57        1.20      1.20 o 
  -5   6   9       21.11       19.28      2.38 o 
  -4   6   9       76.65       75.53      5.77 o 
  -3   6   9       24.79       26.20      2.81 o 
  -2   6   9       31.13       33.43      3.26 o 
  -1   6   9       57.10       54.71      4.17 o 
   0   6   9        2.50        5.96      1.49 o 
   1   6   9        3.28        4.95      1.40 o 
   2   6   9       22.25       26.38      2.60 o 
   3   6   9       19.44       17.75      2.26 o 
   4   6   9        2.86        1.49      2.39 o 
   5   6   9        0.00       -1.40      2.92 o 
  -8   7   9        4.26        6.79      2.89 o 
  -7   7   9        4.10        3.99      1.40 o 
  -6   7   9      135.40      137.08     10.22 o 
  -5   7   9       80.30       80.79      6.26 o 
  -4   7   9       38.83       32.92      3.08 o 
  -3   7   9       65.07       63.06      4.78 o 
  -2   7   9       44.07       41.15      3.51 o 
  -1   7   9       21.78       17.44      2.01 o 
   0   7   9       36.69       57.40      4.30 o 
   1   7   9        1.52        1.91      1.14 o 
   2   7   9        1.42        1.46      1.52 o 
   3   7   9        0.85        1.91      1.50 o 
   4   7   9        5.82       13.49      5.22 o 
  -8   8   9      121.31      129.71     15.78 o 
  -7   8   9        2.86        9.56      2.66 o 
  -6   8   9       99.30      100.15      7.14 o 
  -5   8   9        3.62        7.45      1.63 o 
  -4   8   9       17.62       19.46      2.42 o 
  -3   8   9        2.25        6.10      2.25 o 
  -2   8   9      155.69      155.27     10.53 o 
  -1   8   9       16.85       17.54      2.11 o 
   0   8   9       15.47       16.89      2.04 o 
   1   8   9        0.32        1.91      1.50 o 
   2   8   9       12.86       16.75      3.25 o 
   3   8   9        0.47        2.72      2.17 o 
  -7   9   9       11.38        8.22      3.02 o 
  -6   9   9        4.41        7.52      1.95 o 
  -5   9   9       56.16       53.75      4.51 o 
  -4   9   9       16.25       16.14      2.01 o 
  -3   9   9       14.51       15.61      2.40 o 
  -2   9   9        3.00        8.27      1.77 o 
  -1   9   9      128.50      131.17     11.73 o 
   0   9   9        7.49        4.00      1.86 o 
   1   9   9        0.64        0.97      1.67 o 
   2   9   9        4.53        1.45      2.83 o 
   3   9   9        1.14        6.22      3.53 o 
  -5  10   9        1.96        0.31      2.08 o 
  -4  10   9       12.59        9.60      2.90 o 
  -3  10   9       27.52       23.15      3.21 o 
  -2  10   9        3.81        5.40      2.40 o 
  -1  10   9        6.56        9.66      2.32 o 
   0  10   9       14.28       14.16      2.92 o 
   1  10   9        6.65       10.30      2.40 o 
  -3  11   9       22.35       28.32      5.09 o 
  -2  11   9       12.81       13.08      3.49 o 
  -1  11   9       14.83       16.67      4.05 o 
  -8   0  10        8.87        5.25      2.31 o 
  -6   0  10        7.31       10.45      2.50 o 
  -4   0  10      195.75      190.92     19.02 o 
  -2   0  10      216.62      201.76     19.45 o 
   0   0  10       42.57       50.11      7.12 o 
   2   0  10       50.09       49.47      6.25 o 
   4   0  10       18.91       19.26      8.43 o 
  -9   1  10       10.12       11.19      2.11 o 
  -8   1  10       23.29       31.64      3.30 o 
  -7   1  10       36.42       32.98      3.23 o 
  -6   1  10       43.73       43.09      3.99 o 
  -5   1  10       49.26       41.18      3.70 o 
  -4   1  10      112.76      102.75      7.45 o 
  -3   1  10       13.97       12.25      2.39 o 
  -2   1  10       16.20       16.00      2.35 o 
  -1   1  10       52.92       64.06      5.45 o 
   0   1  10       78.50       86.86      7.31 o 
   1   1  10       16.66       17.49      2.28 o 
   2   1  10       38.12       36.98      3.82 o 
   3   1  10        1.85        2.43      1.41 o 
   4   1  10        1.42        2.76      1.99 o 
   5   1  10       18.15       19.51      4.17 o 
  -9   2  10        1.95        2.00      1.40 o 
  -8   2  10        2.33        1.24      1.29 o 
  -7   2  10       84.62       79.02      6.07 o 
  -6   2  10       29.63       34.89      3.62 o 
  -5   2  10       18.72       21.60      4.03 o 
  -4   2  10       55.76       55.02      4.69 o 
  -3   2  10       80.56       75.69      5.97 o 
  -2   2  10       59.63       68.32      5.14 o 
  -1   2  10      240.95      230.62     15.95 o 
   0   2  10       36.70       31.22      3.45 o 
   1   2  10       23.58       25.17      4.11 o 
   2   2  10        0.48       -0.35      1.29 o 
   3   2  10       27.64       30.58      3.36 o 
   4   2  10        0.31       -0.32      1.65 o 
   5   2  10        6.95        8.24      2.84 o 
  -9   3  10       20.51       12.47      2.83 o 
  -8   3  10       10.39       13.99      2.15 o 
  -7   3  10        0.23       -0.09      1.19 o 
  -6   3  10        0.07        0.23      1.59 o 
  -5   3  10      180.53      171.07     12.27 o 
  -4   3  10       13.42       15.39      3.44 o 
  -3   3  10       11.18       14.56      2.20 o 
  -2   3  10       45.94       43.66      3.82 o 
  -1   3  10        8.04        8.01      2.09 o 
   0   3  10       17.47       23.48      2.73 o 
   1   3  10       55.88       58.82      4.62 o 
   2   3  10       16.78       15.63      2.79 o 
   3   3  10        5.73        3.62      1.41 o 
   4   3  10        4.22        3.01      1.94 o 
  -9   4  10       34.26       37.47      4.70 o 
  -8   4  10       39.73       38.80      3.88 o 
  -7   4  10       17.79       26.89      3.07 o 
  -6   4  10        3.90        4.43      1.63 o 
  -5   4  10        7.62        6.49      1.73 o 
  -4   4  10       28.12       20.80      2.68 o 
  -3   4  10       36.02       36.05      3.57 o 
  -2   4  10        2.74        7.05      1.67 o 
  -1   4  10       16.40       14.29      2.23 o 
   0   4  10        0.21        0.71      1.19 o 
   1   4  10       16.81       13.65      2.14 o 
   2   4  10        4.89        5.84      1.70 o 
   3   4  10       25.98       25.63      2.93 o 
   4   4  10       20.67       13.83      2.81 o 
  -8   5  10        3.14        5.87      1.71 o 
  -7   5  10        7.22        4.55      1.55 o 
  -6   5  10       77.52       84.21      6.77 o 
  -5   5  10        4.50        5.40      1.63 o 
  -4   5  10      115.48      121.61      9.06 o 
  -3   5  10        2.15        0.77      1.16 o 
  -2   5  10        0.88       -0.04      1.09 o 
  -1   5  10       10.40       16.71      2.21 o 
   0   5  10       66.63       70.69      5.71 o 
   1   5  10       14.19       10.75      2.06 o 
   2   5  10       17.61       18.80      2.61 o 
   3   5  10        0.10        1.54      1.27 o 
   4   5  10        3.12        0.94      2.19 o 
  -8   6  10       50.61       50.83      5.70 o 
  -7   6  10        0.01       -1.30      1.38 o 
  -6   6  10       63.17       64.48      5.62 o 
  -5   6  10       20.41       22.01      4.30 o 
  -4   6  10        9.62       11.69      2.08 o 
  -3   6  10       28.74       35.75      3.57 o 
  -2   6  10       16.99       16.89      2.15 o 
  -1   6  10        0.86        1.14      1.24 o 
   0   6  10       23.03       14.64      2.66 o 
   1   6  10        0.00       -0.36      1.40 o 
   2   6  10        2.23        1.57      1.32 o 
   3   6  10        6.42       11.57      3.88 o 
  -7   7  10        5.29        9.73      2.16 o 
  -6   7  10        0.06        1.64      2.01 o 
  -5   7  10      111.49      116.94      8.99 o 
  -4   7  10       11.11       15.59      2.37 o 
  -3   7  10       30.14       42.46      4.11 o 
  -2   7  10       28.23       30.28      3.14 o 
  -1   7  10        0.30        0.27      1.39 o 
   0   7  10       52.51       41.71      3.80 o 
   1   7  10       14.18       16.10      2.97 o 
   2   7  10        0.34       -1.37      1.57 o 
  -6   8  10        2.17        6.89      1.85 o 
  -5   8  10       41.81       48.98      4.45 o 
  -4   8  10       28.64       23.31      2.87 o 
  -3   8  10       18.32       14.54      2.31 o 
  -2   8  10        2.60        6.19      2.20 o 
  -1   8  10      143.55      123.46      9.04 o 
   0   8  10        2.96        5.22      2.20 o 
   1   8  10       37.43       43.39      5.45 o 
   2   8  10        1.39       -1.63      3.33 o 
  -5   9  10        0.23        0.92      1.54 o 
  -4   9  10       51.73       49.17      4.51 o 
  -3   9  10        2.25        2.62      1.97 o 
  -2   9  10        0.00        5.13      4.51 o 
  -1   9  10       23.23       24.45      3.80 o 
   0   9  10       91.87       96.14      9.83 o 
  -7   0  11       75.68       68.41      8.48 o 
  -5   0  11       58.49       59.87      7.31 o 
  -3   0  11       82.33       89.83     10.76 o 
  -1   0  11      330.85      325.86     36.87 o 
   1   0  11       11.15        9.90      3.13 o 
   3   0  11        3.17       -0.72      2.64 o 
  -8   1  11       19.15       19.49      2.79 o 
  -7   1  11        0.30        1.11      1.28 o 
  -6   1  11       18.99       21.27      2.81 o 
  -5   1  11       37.42       36.85      3.78 o 
  -4   1  11       14.11       15.52      2.35 o 
  -3   1  11       30.35       21.25      2.91 o 
  -2   1  11        8.72        5.67      1.81 o 
  -1   1  11       12.50       12.17      2.53 o 
   0   1  11      148.50      155.87     12.64 o 
   1   1  11       94.24      101.17      8.74 o 
   2   1  11       13.95       18.88      2.78 o 
   3   1  11        0.14        0.98      1.38 o 
  -8   2  11       18.94       20.59      2.67 o 
  -7   2  11       18.77       15.68      2.48 o 
  -6   2  11       18.53       22.46      2.93 o 
  -5   2  11        1.75        2.85      1.48 o 
  -4   2  11        4.23        7.79      1.95 o 
  -3   2  11        2.71        1.52      1.38 o 
  -2   2  11       47.59       51.56      4.63 o 
  -1   2  11        0.08        2.38      1.86 o 
   0   2  11      164.50      163.70     12.90 o 
   1   2  11        1.66        0.55      1.51 o 
   2   2  11        7.61        7.91      2.11 o 
   3   2  11        1.90        1.44      1.38 o 
  -8   3  11        2.25        1.00      1.89 o 
  -7   3  11       19.50       20.25      2.89 o 
  -6   3  11       61.87       64.40      5.72 o 
  -5   3  11        0.40        0.05      1.94 o 
  -4   3  11       81.13       80.54      6.94 o 
  -3   3  11        8.57       11.16      2.21 o 
  -2   3  11        0.47        2.53      1.50 o 
  -1   3  11        0.00        2.24      1.42 o 
   0   3  11        6.13       11.05      2.13 o 
   1   3  11        7.36       10.68      2.16 o 
   2   3  11        0.39        0.14      1.27 o 
   3   3  11        0.39       -0.88      1.36 o 
  -7   4  11       10.32       10.30      2.80 o 
  -6   4  11       15.34       16.63      2.69 o 
  -5   4  11        0.87        1.34      1.45 o 
  -4   4  11        9.40        9.74      2.12 o 
  -3   4  11      135.85      148.34     11.30 o 
  -2   4  11       10.36       10.43      2.12 o 
  -1   4  11        8.73        6.45      1.82 o 
   0   4  11        7.58        6.56      1.97 o 
   1   4  11        0.95        2.75      1.51 o 
   2   4  11        4.26        4.40      1.73 o 
  -7   5  11       16.30       16.50      2.60 o 
  -6   5  11        0.00        0.84      1.45 o 
  -5   5  11       49.26       53.38      5.21 o 
  -4   5  11        5.74        7.31      1.88 o 
  -3   5  11        5.72        6.32      1.78 o 
  -2   5  11       12.21       15.40      2.51 o 
  -1   5  11        6.83        9.19      2.31 o 
   0   5  11        1.27        1.75      1.47 o 
   1   5  11       22.69       24.61      2.82 o 
   2   5  11        0.18        3.41      1.75 o 
  -6   6  11        0.24        2.38      1.49 o 
  -5   6  11       37.76       41.03      4.31 o 
  -4   6  11       27.86       29.51      3.60 o 
  -3   6  11        3.96        8.11      2.12 o 
  -2   6  11       48.25       48.58      4.76 o 
  -1   6  11        6.08        3.91      1.59 o 
   0   6  11        0.72        0.11      1.26 o 
   1   6  11        2.08        0.82      1.72 o 
  -5   7  11        0.51        1.64      2.04 o 
  -4   7  11       53.79       66.07      6.58 o 
  -3   7  11       26.75       28.33      3.37 o 
  -2   7  11       15.70       20.33      2.83 o 
  -1   7  11       20.03       19.21      2.83 o 
   0   7  11        3.86        9.67      4.30 o 
  -6   0  12       45.39       34.30      5.52 o 
  -4   0  12        2.01       -1.35      2.67 o 
  -2   0  12       67.20       74.48      9.84 o 
   0   0  12       74.43       56.29      8.22 o 
  -6   1  12        3.26        6.40      1.90 o 
  -5   1  12       19.50       17.48      2.57 o 
  -4   1  12       12.75       12.45      2.33 o 
  -3   1  12       12.21        9.08      2.18 o 
  -2   1  12       10.67        9.09      2.29 o 
  -1   1  12        5.27        4.82      2.04 o 
   0   1  12        0.59        3.37      1.97 o 
   1   1  12       41.46       43.55      5.30 o 
  -6   2  12        0.72        3.10      1.68 o 
  -5   2  12        3.16        6.13      2.54 o 
  -4   2  12        1.48        0.04      1.29 o 
  -3   2  12        0.76        2.71      1.90 o 
  -2   2  12       23.75       25.55      3.44 o 
  -1   2  12       13.24       17.34      2.89 o 
   0   2  12        5.97        6.03      2.03 o 
   1   2  12        5.33        4.95      2.43 o 
  -6   3  12        6.42        7.61      2.13 o 
  -5   3  12       13.58       17.36      2.94 o 
  -4   3  12        3.82        2.94      1.65 o 
  -3   3  12       70.51       67.13      6.38 o 
  -2   3  12        0.93        3.32      2.59 o 
  -1   3  12       25.93       27.50      3.52 o 
   0   3  12        0.05        5.00      1.81 o 
  -5   4  12        0.67        2.28      1.83 o 
  -4   4  12        3.52        4.42      1.86 o 
  -3   4  12        6.28        8.73      2.35 o 
  -2   4  12       58.91       57.91      6.11 o 
  -1   4  12       16.95       12.67      2.35 o 
   0   4  12        0.89       -0.13      1.63 o 
  -4   5  12       52.28       49.74      5.19 o 
  -3   5  12        7.47        9.80      2.27 o 
  -2   5  12        0.75       -0.84      1.52 o 
                                                 
